# Supplementary material for: 1-Benzoyl­methyl-3-(2-thienylmeth­yl)-4-(2-thienylmethyl­eneamino)-1H-1,2,4-triazol-5(4H)-one
Source: Acta Crystallogr Sect E Struct Rep Online. 2010 Jan 9;66(Pt 2):o301. doi: 10.1107/S160053681000005X (PMC2979876; doi:10.1107/S160053681000005X)
Supplement: Supplementary file 1 [file e-66-0o301-sup1.cif]

##############################################################################
###                                                                        ###
###        Electronic paper (Acta Crystallographica Section E)             ###
###                                                                        ###
##############################################################################
#                                                                            #
# This CIF contains the data in a paper accepted for publication in Acta     #
# Crystallographica Section E. It conforms to the requirements of Notes      #
# for Authors for Section E, and has been peer reviewed under the auspices   #
# of the IUCr Commission on Journals.                                        #
#                                                                            #
# Full details of the Crystallographic Information File format               #
# are given in the paper "The Crystallographic Information File (CIF):       #
# a New Standard Archive File for Crystallography" by S. R. Hall, F. H.      #
# Allen and I. D. Brown [Acta Cryst. (1991), A47, 655-685].                  #
#                                                                            #
# The current version of the core CIF dictionary is obtainable from          #
# ftp://ftp.iucr.org/pub/cif_core.dic. The current version number is 2.4.    #
#                                                                            #
# Software is freely available for graphical display of the structure(s) in  #
# this CIF.  For information consult the CIF home page http://www.iucr.org/  #
# cif/home.html                                                              #
#                                                                            #
# This file may be used for bona fide research purposes within the           #
# scientific community so long as proper attribution is given to the journal # 
# article from which it was obtained.                                        #
#                                                                            #
##############################################################################
                                             
data_I
_audit_creation_method     SHELXL-97
_chemical_name_systematic
;
1-Benzoylmethyl-3-(2-thienylmethyl)-4-(2-thienylmethyleneamino)-
1<i>H</i>-1,2,4-triazol-5(4<i>H</i>)-one
;
_chemical_name_common     ?
_chemical_formula_moiety     'C20 H16 N4 O2 S2'
_chemical_formula_sum     'C20 H16 N4 O2 S2'
_chemical_formula_iupac     'C20 H16 N4 O2 S2'
_chemical_formula_weight     408.49
_chemical_melting_point     ?
_symmetry_cell_setting     monoclinic
_symmetry_space_group_name_H-M     'C 2/c'
_symmetry_space_group_name_Hall     '-C 2yc'
loop_
    _symmetry_equiv_pos_as_xyz
    'x, y, z'
    '-x, y, -z+1/2'
    'x+1/2, y+1/2, z'
    '-x+1/2, y+1/2, -z+1/2'
    '-x, -y, -z'
    'x, -y, z-1/2'
    '-x+1/2, -y+1/2, -z'
    'x+1/2, -y+1/2, z-1/2'
_cell_length_a     25.287(3)
_cell_length_b     5.5347(4)
_cell_length_c     28.281(2)
_cell_angle_alpha     90.00
_cell_angle_beta     102.430(7)
_cell_angle_gamma     90.00
_cell_volume     3865.2(6)
_cell_formula_units_Z     8
_cell_measurement_reflns_used     5214
_cell_measurement_theta_min     1.47
_cell_measurement_theta_max     26.60
_cell_measurement_temperature     296(2)
_exptl_crystal_description     'needle'
_exptl_crystal_colour     'colorless'
_exptl_crystal_size_max     0.800
_exptl_crystal_size_mid     0.370
_exptl_crystal_size_min     0.140
_exptl_crystal_density_diffrn     1.404
_exptl_crystal_density_meas     ?
_exptl_crystal_density_method     'not measured'
_exptl_crystal_F_000     1696
_exptl_absorpt_coefficient_mu     0.300
_exptl_absorpt_correction_type     integration
_exptl_absorpt_process_details     '(X-RED32; Stoe & Cie, 2002)'
_exptl_absorpt_correction_T_min     0.7764
_exptl_absorpt_correction_T_max     0.9133
_exptl_special_details
;
281 frames, detector distance = 125 mm
;
_diffrn_ambient_temperature     296(2)
_diffrn_radiation_type     MoK\a
_diffrn_radiation_wavelength     0.71073
_diffrn_radiation_source     'fine-focus sealed tube'
_diffrn_radiation_monochromator     graphite
_diffrn_measurement_device_type     'Stoe IPDS II'
_diffrn_measurement_method     'rotation method'
_diffrn_detector_area_resol_mean     6.67
_diffrn_reflns_number     20676
_diffrn_reflns_av_R_equivalents     0.0373
_diffrn_reflns_av_sigmaI/netI     0.0261
_diffrn_reflns_theta_min     1.47
_diffrn_reflns_theta_max     26.21
_diffrn_reflns_theta_full     26.21
_diffrn_measured_fraction_theta_max     0.997
_diffrn_measured_fraction_theta_full     0.997
_diffrn_reflns_limit_h_min     -30
_diffrn_reflns_limit_h_max     31
_diffrn_reflns_limit_k_min     -6
_diffrn_reflns_limit_k_max     6
_diffrn_reflns_limit_l_min     -34
_diffrn_reflns_limit_l_max     34
_diffrn_standards_number     ?
_diffrn_standards_interval_count     ?
_diffrn_standards_interval_time     ?
_diffrn_standards_decay_%     ?
_refine_special_details
;
Refinement of <i>F</i>^2^ against ALL reflections. The weighted <i>R</i>-factor
<i>wR</i> and goodness of fit <i>S</i> are based on <i>F</i>^2^, conventional
<i>R</i>-factors <i>R</i> are based on <i>F</i>, with <i>F</i> set to zero for
negative <i>F</i>^2^. The threshold expression of <i>F</i>^2^ >
\s(<i>F</i>^2^) is used only for calculating <i>R</i>-factors(gt) <i>etc</i>.
and is not relevant to the choice of reflections for refinement.
<i>R</i>-factors based on <i>F</i>^2^ are statistically about twice as large
as those based on <i>F</i>, and <i>R</i>- factors based on ALL data will be
even larger.
;
_reflns_number_total     3865
_reflns_number_gt     2676
_reflns_threshold_expression     I>2\s(I)
_refine_ls_structure_factor_coef     Fsqd
_refine_ls_matrix_type     full
_refine_ls_R_factor_all     0.0729
_refine_ls_R_factor_gt     0.0487
_refine_ls_wR_factor_gt     0.1307
_refine_ls_wR_factor_ref     0.1408
_refine_ls_goodness_of_fit_ref     1.052
_refine_ls_restrained_S_all     1.250
_refine_ls_number_reflns     3865
_refine_ls_number_parameters     272
_refine_ls_number_restraints     104
_refine_ls_hydrogen_treatment     constr
_refine_ls_weighting_scheme     calc
_refine_ls_weighting_details
         'calc w=1/[\s^2^(Fo^2^)+(0.0757P)^2^+0.8966P] where P=(Fo^2^+2Fc^2^)/3'
_atom_sites_solution_hydrogens     geom
_atom_sites_solution_primary     direct
_atom_sites_solution_secondary     difmap
_refine_ls_shift/su_max     0.001
_refine_ls_shift/su_mean     0.000
_refine_diff_density_max     0.356
_refine_diff_density_min     -0.307
_refine_ls_extinction_method     none
_refine_ls_extinction_coef     ?
loop_
    _atom_type_symbol
    _atom_type_description
    _atom_type_scat_dispersion_real
    _atom_type_scat_dispersion_imag
    _atom_type_scat_source
    'C' 'C' 0.0033 0.0016
                         'International Tables Vol C Tables 4.2.6.8 and 6.1.1.4'
    'H' 'H' 0.0000 0.0000
                         'International Tables Vol C Tables 4.2.6.8 and 6.1.1.4'
    'N' 'N' 0.0061 0.0033
                         'International Tables Vol C Tables 4.2.6.8 and 6.1.1.4'
    'O' 'O' 0.0106 0.0060
                         'International Tables Vol C Tables 4.2.6.8 and 6.1.1.4'
    'S' 'S' 0.1246 0.1234
                         'International Tables Vol C Tables 4.2.6.8 and 6.1.1.4'
_computing_data_collection     'X-AREA (Stoe & Cie, 2002)'
_computing_cell_refinement     'X-AREA (Stoe & Cie, 2002)'
_computing_data_reduction     'X-RED32 (Stoe & Cie, 2002)'
_computing_structure_solution     'SHELXS97 (Sheldrick, 2008)'
_computing_structure_refinement     'SHELXL97 (Sheldrick, 2008)'
_computing_molecular_graphics     'ORTEP-3 for Windows (Farrugia, 1997)'
_computing_publication_material     'WinGX (Farrugia, 1999)'
loop_
    _atom_site_type_symbol
    _atom_site_label
    _atom_site_fract_x
    _atom_site_fract_y
    _atom_site_fract_z
    _atom_site_U_iso_or_equiv
    _atom_site_adp_type
    _atom_site_calc_flag
    _atom_site_refinement_flags
    _atom_site_occupancy
    _atom_site_disorder_assembly
    _atom_site_disorder_group
    S S1 0.47605(4) 0.54631(18) 0.68233(3) 0.0833(3) Uani d . 1 . .
    O O1 0.53985(8) 0.2178(4) 0.51294(7) 0.0694(6) Uani d . 1 . .
    O O2 0.67029(9) 0.1247(4) 0.51864(8) 0.0801(7) Uani d . 1 . .
    N N1 0.61243(9) -0.1968(5) 0.59495(8) 0.0610(6) Uani d . 1 . .
    N N2 0.59159(9) -0.1102(5) 0.54847(8) 0.0591(6) Uani d . 1 . .
    N N3 0.56138(8) 0.1266(4) 0.59653(7) 0.0550(5) Uani d . 1 . .
    N N4 0.53290(9) 0.2812(4) 0.61947(8) 0.0567(6) Uani d . 1 . .
    C C1 0.59244(10) -0.0525(5) 0.62262(9) 0.0571(7) Uani d . 1 . .
    C C2 0.56182(10) 0.0935(5) 0.54744(9) 0.0565(7) Uani d . 1 . .
    C C3 0.61089(11) -0.2103(5) 0.50850(10) 0.0595(7) Uani d . 1 . .
    H H3A 0.5814 -0.2161 0.4802 0.071 Uiso calc R 1 . .
    H H3B 0.6232 -0.3744 0.5163 0.071 Uiso calc R 1 . .
    C C4 0.65705(11) -0.0615(5) 0.49698(9) 0.0558(6) Uani d . 1 . .
    C C5 0.68400(10) -0.1502(5) 0.45852(9) 0.0529(6) Uani d . 1 . .
    C C6 0.66851(13) -0.3618(6) 0.43283(10) 0.0678(8) Uani d . 1 . .
    H H6 0.6405 -0.4548 0.4397 0.081 Uiso calc R 1 . .
    C C7 0.69452(16) -0.4339(7) 0.39723(12) 0.0829(10) Uani d . 1 . .
    H H7 0.6836 -0.5739 0.3797 0.099 Uiso calc R 1 . .
    C C8 0.73677(16) -0.2991(8) 0.38754(13) 0.0869(11) Uani d . 1 . .
    H H8 0.7543 -0.3483 0.3634 0.104 Uiso calc R 1 . .
    C C9 0.75304(14) -0.0933(7) 0.41332(12) 0.0796(9) Uani d . 1 . .
    H H9 0.7821 -0.0049 0.4072 0.096 Uiso calc R 1 . .
    C C10 0.72666(12) -0.0170(6) 0.44804(10) 0.0643(7) Uani d . 1 . .
    H H10 0.7374 0.1255 0.4648 0.077 Uiso calc R 1 . .
    C C11 0.50618(10) 0.4552(5) 0.59640(9) 0.0551(6) Uani d . 1 . .
    H H11 0.5061 0.4836 0.5640 0.066 Uiso calc R 1 . .
    C C12 0.47593(11) 0.6068(5) 0.62279(9) 0.0572(7) Uani d . 1 . .
    C C13 0.44447(12) 0.8073(6) 0.60642(11) 0.0672(7) Uani d U 1 . .
    H H13 0.4392 0.8681 0.5751 0.081 Uiso calc R 1 . .
    C C14 0.42152(15) 0.9073(7) 0.64294(13) 0.0836(9) Uani d U 1 . .
    H H14 0.3991 1.0424 0.6386 0.100 Uiso calc R 1 . .
    C C15 0.43555(16) 0.7853(7) 0.68508(13) 0.0888(11) Uani d . 1 . .
    H H15 0.4240 0.8288 0.7130 0.107 Uiso calc R 1 . .
    C C16 0.60269(12) -0.0648(6) 0.67632(9) 0.0678(8) Uani d D 1 A .
    H H16A 0.6191 -0.2192 0.6870 0.081 Uiso calc R 1 . .
    H H16B 0.5684 -0.0557 0.6863 0.081 Uiso calc R 1 . .
    C C17 0.63885(11) 0.1337(6) 0.70048(8) 0.0683(7) Uani d DU 1 . .
    S S2A 0.63477(7) 0.2526(3) 0.75375(5) 0.1001(6) Uani d PDU 0.710(4) A 1
    C C18A 0.6783(3) 0.2503(12) 0.6854(3) 0.0779(12) Uani d PDU 0.710(4) A 1
    H H18A 0.6878 0.2147 0.6562 0.094 Uiso calc PR 0.710(4) A 1
    S S2B 0.68795(15) 0.2524(8) 0.67823(15) 0.0812(11) Uani d PDU 0.290(4) A 2
    C C18B 0.6385(3) 0.2512(14) 0.7420(3) 0.0910(15) Uani d PDU 0.290(4) A 2
    H H18B 0.6138 0.2169 0.7612 0.109 Uiso calc PR 0.290(4) A 2
    C C19 0.70600(12) 0.4412(6) 0.71870(13) 0.0940(9) Uani d DU 1 . .
    H H19 0.7347 0.5382 0.7146 0.113 Uiso calc R 1 A 1
    C C20 0.68156(14) 0.4441(6) 0.75479(11) 0.0973(9) Uani d DU 1 A .
    H H20 0.6912 0.5538 0.7801 0.117 Uiso calc R 1 B 1
loop_
    _atom_site_aniso_label
    _atom_site_aniso_U_11
    _atom_site_aniso_U_22
    _atom_site_aniso_U_33
    _atom_site_aniso_U_12
    _atom_site_aniso_U_13
    _atom_site_aniso_U_23
    S1 0.1088(7) 0.0827(6) 0.0612(4) 0.0136(5) 0.0245(4) 0.0073(4)
    O1 0.0786(13) 0.0740(14) 0.0515(10) 0.0032(11) 0.0049(9) 0.0091(10)
    O2 0.0878(15) 0.0773(15) 0.0819(14) -0.0314(12) 0.0330(11) -0.0300(12)
    N1 0.0583(13) 0.0669(15) 0.0587(13) -0.0020(12) 0.0145(10) 0.0141(11)
    N2 0.0570(12) 0.0669(16) 0.0543(12) -0.0012(12) 0.0137(10) 0.0077(11)
    N3 0.0526(12) 0.0623(14) 0.0506(11) 0.0002(11) 0.0121(9) 0.0091(10)
    N4 0.0554(12) 0.0611(14) 0.0540(12) -0.0021(11) 0.0126(10) 0.0055(11)
    C1 0.0520(14) 0.0639(17) 0.0562(14) -0.0048(13) 0.0134(11) 0.0122(13)
    C2 0.0504(14) 0.0640(18) 0.0543(14) -0.0087(13) 0.0094(11) 0.0054(13)
    C3 0.0612(16) 0.0599(17) 0.0571(14) -0.0074(13) 0.0119(12) -0.0024(12)
    C4 0.0573(15) 0.0559(17) 0.0522(13) -0.0077(13) 0.0072(11) -0.0023(12)
    C5 0.0546(14) 0.0545(16) 0.0471(12) 0.0000(12) 0.0053(10) 0.0021(11)
    C6 0.0774(19) 0.0589(18) 0.0657(16) -0.0015(15) 0.0125(14) -0.0050(14)
    C7 0.108(3) 0.067(2) 0.0728(19) 0.011(2) 0.0178(18) -0.0160(16)
    C8 0.100(3) 0.094(3) 0.074(2) 0.024(2) 0.0341(19) -0.0010(19)
    C9 0.077(2) 0.095(3) 0.0724(19) -0.0003(19) 0.0278(16) 0.0074(19)
    C10 0.0690(17) 0.0680(19) 0.0562(15) -0.0079(15) 0.0138(13) -0.0014(13)
    C11 0.0527(14) 0.0605(17) 0.0503(13) -0.0115(13) 0.0075(11) 0.0025(12)
    C12 0.0587(15) 0.0571(17) 0.0533(14) -0.0084(13) 0.0064(11) 0.0009(12)
    C13 0.0761(18) 0.0598(17) 0.0629(15) -0.0033(15) 0.0093(13) -0.0005(13)
    C14 0.093(2) 0.068(2) 0.087(2) 0.0115(17) 0.0130(17) -0.0029(17)
    C15 0.109(3) 0.086(3) 0.077(2) 0.009(2) 0.0300(19) -0.0089(19)
    C16 0.0717(18) 0.074(2) 0.0597(15) 0.0011(16) 0.0176(13) 0.0214(14)
    C17 0.0726(15) 0.0800(16) 0.0527(12) 0.0032(13) 0.0144(11) 0.0140(12)
    S2A 0.1227(11) 0.1241(12) 0.0609(8) -0.0224(9) 0.0364(7) -0.0061(7)
    C18A 0.079(2) 0.092(2) 0.071(2) -0.005(2) 0.0339(18) 0.0026(18)
    S2B 0.0736(18) 0.0932(19) 0.0825(18) -0.0038(15) 0.0292(14) 0.0002(14)
    C18B 0.107(3) 0.104(3) 0.065(3) -0.010(2) 0.025(2) -0.001(2)
    C19 0.0851(18) 0.0907(19) 0.1016(19) -0.0082(16) 0.0097(15) 0.0082(16)
    C20 0.119(2) 0.097(2) 0.0682(16) -0.0077(17) 0.0020(16) 0.0006(15)
_geom_special_details
;
All e.s.d.'s (except the e.s.d. in the dihedral angle between two l.s. planes)
are estimated using the full covariance matrix. The cell e.s.d.'s are taken
into account individually in the estimation of e.s.d.'s in distances, angles
and torsion angles; correlations between e.s.d.'s in cell parameters are only
used when they are defined by crystal symmetry. An approximate (isotropic)
treatment of cell e.s.d.'s is used for estimating e.s.d.'s involving l.s.
planes.
;
loop_
    _geom_bond_atom_site_label_1
    _geom_bond_atom_site_label_2
    _geom_bond_site_symmetry_2
    _geom_bond_distance
    _geom_bond_publ_flag
    S1 C15 . 1.685(4) ?
    S1 C12 . 1.716(3) ?
    O1 C2 . 1.225(3) ?
    O2 C4 . 1.209(3) ?
    N1 C1 . 1.294(4) ?
    N1 N2 . 1.392(3) ?
    N2 C2 . 1.352(4) ?
    N2 C3 . 1.435(4) ?
    N3 N4 . 1.369(3) ?
    N3 C1 . 1.376(4) ?
    N3 C2 . 1.403(3) ?
    N4 C11 . 1.273(3) ?
    C1 C16 . 1.486(4) ?
    C3 C4 . 1.520(4) ?
    C3 H3A . 0.9700 ?
    C3 H3B . 0.9700 ?
    C4 C5 . 1.486(4) ?
    C5 C6 . 1.389(4) ?
    C5 C10 . 1.390(4) ?
    C6 C7 . 1.375(5) ?
    C6 H6 . 0.9300 ?
    C7 C8 . 1.378(5) ?
    C7 H7 . 0.9300 ?
    C8 C9 . 1.367(5) ?
    C8 H8 . 0.9300 ?
    C9 C10 . 1.367(4) ?
    C9 H9 . 0.9300 ?
    C10 H10 . 0.9300 ?
    C11 C12 . 1.446(4) ?
    C11 H11 . 0.9300 ?
    C12 C13 . 1.386(4) ?
    C13 C14 . 1.403(5) ?
    C13 H13 . 0.9300 ?
    C14 C15 . 1.349(5) ?
    C14 H14 . 0.9300 ?
    C15 H15 . 0.9300 ?
    C16 C17 . 1.497(5) ?
    C16 H16A . 0.9700 ?
    C16 H16B . 0.9700 ?
    C17 C18A . 1.333(8) ?
    C17 C18B . 1.344(9) ?
    C17 S2B . 1.645(4) ?
    C17 S2A . 1.668(3) ?
    S2A C20 . 1.584(4) ?
    C18A C19 . 1.487(10) ?
    C18A H18A . 0.9300 ?
    S2B C19 . 1.545(5) ?
    C18B C20 . 1.512(10) ?
    C18B H18B . 0.9300 ?
    C19 C20 . 1.302(6) ?
    C19 H19 . 0.9300 ?
    C20 H20 . 0.9300 ?
loop_
    _geom_angle_atom_site_label_1
    _geom_angle_atom_site_label_2
    _geom_angle_atom_site_label_3
    _geom_angle_site_symmetry_1
    _geom_angle_site_symmetry_3
    _geom_angle
    _geom_angle_publ_flag
    C15 S1 C12 . . 91.12(17) ?
    C1 N1 N2 . . 103.9(2) ?
    C2 N2 N1 . . 113.8(2) ?
    C2 N2 C3 . . 125.9(2) ?
    N1 N2 C3 . . 119.1(2) ?
    N4 N3 C1 . . 119.6(2) ?
    N4 N3 C2 . . 131.9(2) ?
    C1 N3 C2 . . 108.2(2) ?
    C11 N4 N3 . . 120.4(2) ?
    N1 C1 N3 . . 111.9(2) ?
    N1 C1 C16 . . 125.8(3) ?
    N3 C1 C16 . . 122.3(3) ?
    O1 C2 N2 . . 129.8(3) ?
    O1 C2 N3 . . 128.0(3) ?
    N2 C2 N3 . . 102.1(2) ?
    N2 C3 C4 . . 111.5(2) ?
    N2 C3 H3A . . 109.3 ?
    C4 C3 H3A . . 109.3 ?
    N2 C3 H3B . . 109.3 ?
    C4 C3 H3B . . 109.3 ?
    H3A C3 H3B . . 108.0 ?
    O2 C4 C5 . . 122.1(3) ?
    O2 C4 C3 . . 119.7(3) ?
    C5 C4 C3 . . 118.2(2) ?
    C6 C5 C10 . . 118.7(3) ?
    C6 C5 C4 . . 122.6(3) ?
    C10 C5 C4 . . 118.7(2) ?
    C7 C6 C5 . . 120.1(3) ?
    C7 C6 H6 . . 119.9 ?
    C5 C6 H6 . . 119.9 ?
    C6 C7 C8 . . 120.1(3) ?
    C6 C7 H7 . . 119.9 ?
    C8 C7 H7 . . 119.9 ?
    C9 C8 C7 . . 120.1(3) ?
    C9 C8 H8 . . 119.9 ?
    C7 C8 H8 . . 119.9 ?
    C10 C9 C8 . . 120.2(3) ?
    C10 C9 H9 . . 119.9 ?
    C8 C9 H9 . . 119.9 ?
    C9 C10 C5 . . 120.7(3) ?
    C9 C10 H10 . . 119.7 ?
    C5 C10 H10 . . 119.7 ?
    N4 C11 C12 . . 117.1(2) ?
    N4 C11 H11 . . 121.4 ?
    C12 C11 H11 . . 121.4 ?
    C13 C12 C11 . . 128.4(2) ?
    C13 C12 S1 . . 111.3(2) ?
    C11 C12 S1 . . 120.2(2) ?
    C12 C13 C14 . . 111.6(3) ?
    C12 C13 H13 . . 124.2 ?
    C14 C13 H13 . . 124.2 ?
    C15 C14 C13 . . 112.4(3) ?
    C15 C14 H14 . . 123.8 ?
    C13 C14 H14 . . 123.8 ?
    C14 C15 S1 . . 113.5(3) ?
    C14 C15 H15 . . 123.2 ?
    S1 C15 H15 . . 123.2 ?
    C1 C16 C17 . . 112.8(2) ?
    C1 C16 H16A . . 109.0 ?
    C17 C16 H16A . . 109.0 ?
    C1 C16 H16B . . 109.0 ?
    C17 C16 H16B . . 109.0 ?
    H16A C16 H16B . . 107.8 ?
    C18A C17 C18B . . 101.1(8) ?
    C18A C17 C16 . . 129.4(4) ?
    C18B C17 C16 . . 129.4(5) ?
    C18B C17 S2B . . 106.8(4) ?
    C16 C17 S2B . . 123.8(2) ?
    C18A C17 S2A . . 107.1(4) ?
    C16 C17 S2A . . 123.47(19) ?
    S2B C17 S2A . . 112.7(3) ?
    C20 S2A C17 . . 95.14(19) ?
    C17 C18A C19 . . 115.1(6) ?
    C17 C18A H18A . . 122.5 ?
    C19 C18A H18A . . 122.5 ?
    C19 S2B C17 . . 96.5(2) ?
    C17 C18B C20 . . 114.2(7) ?
    C17 C18B H18B . . 122.9 ?
    C20 C18B H18B . . 122.9 ?
    C20 C19 C18A . . 105.5(4) ?
    C20 C19 S2B . . 118.3(2) ?
    C20 C19 H19 . . 127.3 ?
    C18A C19 H19 . . 127.3 ?
    S2B C19 H19 . . 114.4 ?
    C19 C20 C18B . . 104.1(4) ?
    C19 C20 S2A . . 117.1(2) ?
    C19 C20 H20 . . 121.4 ?
    C18B C20 H20 . . 134.4 ?
    S2A C20 H20 . . 121.4 ?
loop_
    _geom_torsion_atom_site_label_1
    _geom_torsion_atom_site_label_2
    _geom_torsion_atom_site_label_3
    _geom_torsion_atom_site_label_4
    _geom_torsion_site_symmetry_1
    _geom_torsion_site_symmetry_2
    _geom_torsion_site_symmetry_3
    _geom_torsion_site_symmetry_4
    _geom_torsion
    _geom_torsion_publ_flag
    C1 N1 N2 C2 . . . . 3.8(3) ?
    C1 N1 N2 C3 . . . . 172.3(2) ?
    C1 N3 N4 C11 . . . . 176.5(2) ?
    C2 N3 N4 C11 . . . . -11.2(4) ?
    N2 N1 C1 N3 . . . . -2.0(3) ?
    N2 N1 C1 C16 . . . . -179.3(3) ?
    N4 N3 C1 N1 . . . . 173.8(2) ?
    C2 N3 C1 N1 . . . . -0.2(3) ?
    N4 N3 C1 C16 . . . . -8.8(4) ?
    C2 N3 C1 C16 . . . . 177.2(2) ?
    N1 N2 C2 O1 . . . . 177.2(3) ?
    C3 N2 C2 O1 . . . . 9.5(5) ?
    N1 N2 C2 N3 . . . . -3.8(3) ?
    C3 N2 C2 N3 . . . . -171.4(2) ?
    N4 N3 C2 O1 . . . . 8.5(5) ?
    C1 N3 C2 O1 . . . . -178.6(3) ?
    N4 N3 C2 N2 . . . . -170.6(2) ?
    C1 N3 C2 N2 . . . . 2.4(3) ?
    C2 N2 C3 C4 . . . . 72.9(3) ?
    N1 N2 C3 C4 . . . . -94.1(3) ?
    N2 C3 C4 O2 . . . . -4.8(4) ?
    N2 C3 C4 C5 . . . . 176.1(2) ?
    O2 C4 C5 C6 . . . . -178.9(3) ?
    C3 C4 C5 C6 . . . . 0.3(4) ?
    O2 C4 C5 C10 . . . . 1.6(4) ?
    C3 C4 C5 C10 . . . . -179.3(2) ?
    C10 C5 C6 C7 . . . . -1.1(4) ?
    C4 C5 C6 C7 . . . . 179.3(3) ?
    C5 C6 C7 C8 . . . . 1.3(5) ?
    C6 C7 C8 C9 . . . . 0.1(5) ?
    C7 C8 C9 C10 . . . . -1.6(5) ?
    C8 C9 C10 C5 . . . . 1.7(5) ?
    C6 C5 C10 C9 . . . . -0.3(4) ?
    C4 C5 C10 C9 . . . . 179.2(3) ?
    N3 N4 C11 C12 . . . . 178.4(2) ?
    N4 C11 C12 C13 . . . . 179.1(3) ?
    N4 C11 C12 S1 . . . . -1.1(3) ?
    C15 S1 C12 C13 . . . . -0.5(2) ?
    C15 S1 C12 C11 . . . . 179.6(2) ?
    C11 C12 C13 C14 . . . . -179.8(3) ?
    S1 C12 C13 C14 . . . . 0.3(3) ?
    C12 C13 C14 C15 . . . . 0.1(4) ?
    C13 C14 C15 S1 . . . . -0.5(4) ?
    C12 S1 C15 C14 . . . . 0.6(3) ?
    N1 C1 C16 C17 . . . . 107.3(3) ?
    N3 C1 C16 C17 . . . . -69.8(3) ?
    C1 C16 C17 C18A . . . . -29.9(4) ?
    C1 C16 C17 C18B . . . . 146.2(2) ?
    C1 C16 C17 S2B . . . . -32.7(4) ?
    C1 C16 C17 S2A . . . . 149.2(2) ?
    C18A C17 S2A C20 . . . . 0.72(9) ?
    C18B C17 S2A C20 . . . . -19(2) ?
    C16 C17 S2A C20 . . . . -178.5(3) ?
    S2B C17 S2A C20 . . . . 3.2(2) ?
    C18B C17 C18A C19 . . . . 2.5(2) ?
    C16 C17 C18A C19 . . . . 179.5(3) ?
    S2B C17 C18A C19 . . . . -158(2) ?
    S2A C17 C18A C19 . . . . 0.31(12) ?
    C18A C17 S2B C19 . . . . 19(2) ?
    C18B C17 S2B C19 . . . . -0.80(10) ?
    C16 C17 S2B C19 . . . . 178.3(3) ?
    S2A C17 S2B C19 . . . . -3.4(2) ?
    C18A C17 C18B C20 . . . . -2.7(2) ?
    C16 C17 C18B C20 . . . . -179.6(3) ?
    S2B C17 C18B C20 . . . . -0.60(12) ?
    S2A C17 C18B C20 . . . . 158(2) ?
    C17 C18A C19 C20 . . . . -1.4(2) ?
    C17 C18A C19 S2B . . . . 169.1(9) ?
    C17 S2B C19 C20 . . . . 2.3(2) ?
    C17 S2B C19 C18A . . . . -8.0(7) ?
    C18A C19 C20 C18B . . . . -0.31(17) ?
    S2B C19 C20 C18B . . . . -2.7(3) ?
    C18A C19 C20 S2A . . . . 2.0(3) ?
    S2B C19 C20 S2A . . . . -0.4(2) ?
    C17 C18B C20 C19 . . . . 2.0(2) ?
    C17 C18B C20 S2A . . . . -168.8(9) ?
    C17 S2A C20 C19 . . . . -1.8(2) ?
    C17 S2A C20 C18B . . . . 8.2(7) ?
loop_
    _geom_hbond_atom_site_label_D
    _geom_hbond_atom_site_label_H
    _geom_hbond_atom_site_label_A
    _geom_hbond_site_symmetry_A
    _geom_hbond_distance_DH
    _geom_hbond_distance_HA
    _geom_hbond_distance_DA
    _geom_hbond_angle_DHA
    C11 H11 O1 . 0.93 2.35 2.981(3) 125.2
data_global
_journal_date_recd_electronic     2009-11-20
_journal_date_accepted     2010-01-01
_journal_name_full     'Acta Crystallographica, Section E'
_journal_year     2010
_journal_volume     66
_journal_issue      2
_journal_page_first     o301
_journal_page_last     o301
_journal_paper_category     QO
_journal_coeditor_code     DN2520
_publ_contact_author_name     'Hasan Tanak'
_publ_contact_author_address
;
Department of Physics
Ondokuz Mayis University
TR-55139
Samsun
Turkey
;
_publ_contact_author_email     'htanak@omu.edu.tr'
_publ_contact_author_fax     ?
_publ_contact_author_phone     '++90(362) 3121919 ext 5279'
_publ_section_title
;\
1-Benzoylmethyl-3-(2-thienylmethyl)-4-(2-thienylmethyleneamino)-1<i>H</i>-1,2,\
4-triazol-5(4<i>H</i>)-one
;
loop_
    _publ_author_name
    _publ_author_address
    'Tanak, Hasan'
;
    Department of Physics
    Faculty of Arts & Science
    Ondokuz May\?is University
    TR-55139 Kurupelit-Samsun
    Turkey
;
    'Yavuz, Metin'
;
    Department of Physics
    Faculty of Arts & Science
    Ondokuz May\?is University
    TR-55139 Kurupelit-Samsun
    Turkey
;
    'Lagap, Zeliha'
;
Department of Chemistry
Karadeniz Technical University
Trabzon
Turkey
;
    'B\"uy\"ukg\"ung\"or, Orhan'
;
    Department of Physics
    Faculty of Arts & Science
    Ondokuz May\?is University
    TR-55139 Kurupelit-Samsun
    Turkey
;
