# Supplementary material for: 1-Benzoyl­methyl-3-(2-thienylmeth­yl)-4-(2-thienylmethyl­eneamino)-1H-1,2,4-triazol-5(4H)-one
Source: Acta Crystallogr Sect E Struct Rep Online. 2010 Jan 9;66(Pt 2):o301. doi: 10.1107/S160053681000005X (PMC2979876; doi:10.1107/S160053681000005X)
Supplement: Supplementary file 2 [file e-66-0o301-Isup2.hkl]

#
# h,k,l, Fc-squared, Fo-squared, sigma(Fo-squared) and status flag
#
data_I
_shelx_title ' tanak10 in C 2/c'
_shelx_refln_list_code          4
_shelx_F_calc_maximum      577.70
_exptl_crystal_F_000      1696.00
_reflns_d_resolution_high  0.8047
 
loop_
 _symmetry_equiv_pos_as_xyz
 'x, y, z'
 '-x, y, -z+1/2'
 'x+1/2, y+1/2, z'
 '-x+1/2, y+1/2, -z+1/2'
 '-x, -y, -z'
 'x, -y, z-1/2'
 '-x+1/2, -y+1/2, -z'
 'x+1/2, -y+1/2, z-1/2'
 
_cell_length_a    25.2867
_cell_length_b     5.5347
_cell_length_c    28.2807
_cell_angle_alpha  90.000
_cell_angle_beta  102.430
_cell_angle_gamma  90.000
 
_shelx_F_squared_multiplier     1.000
 
loop_
 _refln_index_h
 _refln_index_k
 _refln_index_l
 _refln_F_squared_calc
 _refln_F_squared_meas
 _refln_F_squared_sigma
 _refln_observed_status
   2   0   0    13933.29    16600.20    142.87 o
   4   0   0     1347.25     1553.95     43.52 o
   6   0   0     1204.79     1159.54     41.53 o
   8   0   0     5963.06     6778.05     97.82 o
  10   0   0      329.42      312.74     18.55 o
  12   0   0      219.03      174.08     20.03 o
  14   0   0     7515.37     7350.67     35.61 o
  16   0   0      146.66      154.89     15.59 o
  18   0   0      219.75      228.43     19.60 o
  20   0   0      187.60      131.01     22.62 o
  22   0   0        5.37       45.82     19.40 o
  24   0   0      581.55      679.66     20.69 o
  26   0   0      123.94      131.72     19.93 o
  28   0   0        6.76       13.44     23.80 o
  30   0   0       21.26       16.71     28.84 o
   1   1   0     4973.85     5524.45     95.93 o
   3   1   0    21138.00    21369.61    156.87 o
   5   1   0   115351.16   109850.95   2136.79 o
   7   1   0    19978.03    20245.19     62.84 o
   9   1   0     5287.38     5520.48     48.08 o
  11   1   0        0.19       12.56     14.37 o
  13   1   0     3489.81     3431.24     21.61 o
  15   1   0      132.41      196.94     13.47 o
  17   1   0      719.76      839.50     14.69 o
  19   1   0      964.54      920.02     23.20 o
  21   1   0      398.42      373.16     12.39 o
  23   1   0       21.42       38.21     13.68 o
  25   1   0      140.24      160.61     13.94 o
  27   1   0        1.20        9.06     14.50 o
  29   1   0       18.73       36.37     18.56 o
   0   2   0      159.99      277.80     33.67 o
   2   2   0       57.03      147.26     19.33 o
   4   2   0    12884.62    13259.14    116.94 o
   6   2   0      353.84      455.76     17.44 o
   8   2   0       50.06       55.16     12.70 o
  10   2   0     6197.54     5968.09    166.86 o
  12   2   0     4683.82     4464.84     46.00 o
  14   2   0     1207.02     1190.90     15.15 o
  16   2   0     1394.78     1276.51     15.12 o
  18   2   0       26.34       23.77     13.03 o
  20   2   0        8.46       10.88     13.92 o
  22   2   0       40.07       47.96     12.46 o
  24   2   0        4.73        8.79     12.84 o
  26   2   0       62.26       42.15     15.38 o
  28   2   0       77.26      119.76     17.90 o
   1   3   0    12223.46    12826.75    368.19 o
   3   3   0       97.67       50.14     16.16 o
   5   3   0       43.23       32.90     18.90 o
   7   3   0        2.83        7.69     16.51 o
   9   3   0      722.86      850.53     20.73 o
  11   3   0      171.83      170.23     15.08 o
  13   3   0      732.90      709.73     18.81 o
  15   3   0      490.76      533.80     17.32 o
  17   3   0      193.59      169.24     15.41 o
  19   3   0       67.70       65.53     14.10 o
  21   3   0        9.74       40.58     16.47 o
  23   3   0       27.61       39.31     14.37 o
  25   3   0       33.43       58.22     16.05 o
  27   3   0        5.63       20.55     16.47 o
   0   4   0       12.32        2.60     23.50 o
   2   4   0      106.77      117.48     17.55 o
   4   4   0      346.45      404.72     19.88 o
   6   4   0       74.92       71.37     20.41 o
   8   4   0      870.60      887.56     20.40 o
  10   4   0       18.68       43.06     17.72 o
  12   4   0     1160.93     1094.08     34.36 o
  14   4   0       28.76       55.53     15.40 o
  16   4   0       21.06       20.03     14.93 o
  18   4   0       32.21       45.74     18.25 o
  20   4   0        0.25        4.63     15.33 o
  22   4   0       26.70       40.47     17.92 o
  24   4   0        4.89       12.57     17.52 o
   1   5   0        3.72        7.82     15.72 o
   3   5   0        0.04        4.16     19.14 o
   5   5   0       47.17       52.21     18.76 o
   7   5   0       18.09        3.18     19.21 o
   9   5   0      151.21      170.35     20.14 o
  11   5   0       68.08       63.07     16.28 o
  13   5   0      130.62       94.46     15.71 o
  15   5   0        0.99       10.46     17.07 o
  17   5   0        7.41       11.59     19.23 o
  19   5   0       21.90       36.65     20.16 o
  21   5   0        9.84        6.90     29.61 o
   0   6   0      351.83      301.55     29.21 o
   2   6   0       47.16       43.32     22.05 o
   4   6   0        0.46        5.96     21.98 o
   6   6   0        0.20        0.95     22.12 o
   8   6   0        2.68        8.11     22.44 o
  10   6   0       12.85       21.42     22.29 o
  12   6   0        7.43        1.68     22.14 o
  14   6   0        0.12        4.81     21.26 o
 -29   1   1      137.45      143.33     16.34 o
 -27   1   1      114.77       94.09     16.67 o
 -25   1   1       18.50       15.71     13.81 o
 -23   1   1      125.04      118.26     12.64 o
 -21   1   1      705.65      800.13     18.57 o
 -19   1   1      901.16      914.28     14.13 o
 -17   1   1       30.22       77.01     12.81 o
 -15   1   1      460.26      508.23     15.33 o
 -13   1   1     1405.33     1574.19     16.91 o
 -11   1   1      131.29      137.70     15.89 o
  -9   1   1     7631.70     7630.74     32.72 o
  -7   1   1    23769.00    25057.79    131.66 o
  -5   1   1     1712.28     2031.67     27.69 o
  -3   1   1    85639.11    85805.94   1130.83 o
  -1   1   1     8498.64     8253.88     93.76 o
   1   1   1     3158.45     2926.22    102.57 o
   3   1   1     8511.47     8480.61     47.53 o
   5   1   1    67862.82    69906.81    276.74 o
   7   1   1    87649.62    87021.99    673.82 o
   9   1   1      203.38      289.94     13.44 o
  11   1   1     4323.33     4516.21     23.58 o
  13   1   1     4250.59     4705.97     26.40 o
  15   1   1     1168.38     1240.49     15.38 o
  17   1   1       84.23       60.42     12.57 o
  19   1   1      488.31      489.52     14.84 o
  21   1   1       71.69       91.79     14.00 o
  23   1   1      112.84      100.82     14.72 o
  25   1   1        2.13       14.13     15.17 o
  27   1   1       10.49       27.55     13.30 o
  29   1   1        1.56       20.26     15.37 o
 -28   2   1      101.34       86.52     15.42 o
 -26   2   1       87.91       92.32     14.67 o
 -24   2   1      161.45      187.27     14.77 o
 -22   2   1       21.07       29.19     14.54 o
 -20   2   1      560.13      592.81     15.46 o
 -18   2   1     1303.91     1354.89     25.85 o
 -16   2   1      508.40      516.73     13.33 o
 -14   2   1     2354.57     2570.73     22.65 o
 -12   2   1     6580.09     6909.78     72.40 o
 -10   2   1       85.38       74.12     17.43 o
  -8   2   1       15.13       26.49     14.15 o
  -6   2   1       14.20       93.70     44.48 o
  -4   2   1     4539.71     4226.58     42.54 o
  -2   2   1      335.57      249.51     19.19 o
   0   2   1     1759.29     1658.26     31.24 o
   2   2   1     2173.62     1959.49     32.19 o
   4   2   1     1557.95     1514.60     24.25 o
   6   2   1    14965.46    16158.31    113.48 o
   8   2   1     5349.80     5786.64     52.20 o
  10   2   1    13168.52    12840.47    279.60 o
  12   2   1    10074.73    10209.23     71.95 o
  14   2   1     1167.09     1271.83     15.96 o
  16   2   1      186.28      187.02     12.36 o
  18   2   1        8.15        6.32     12.87 o
  20   2   1        4.85       -0.63     13.27 o
  22   2   1      107.63       88.17     13.26 o
  24   2   1       97.66      117.51     15.07 o
  26   2   1       12.25       18.28     16.16 o
  28   2   1       81.93       49.18     18.98 o
 -27   3   1       47.09       49.02     14.43 o
 -25   3   1       53.34       75.44     18.08 o
 -23   3   1        0.08       10.85     14.19 o
 -21   3   1      220.87      216.22     16.58 o
 -19   3   1       77.44       72.86     16.06 o
 -17   3   1       32.51       21.55     15.19 o
 -15   3   1      759.82      787.32     17.15 o
 -13   3   1      536.56      550.84     16.06 o
 -11   3   1      137.06      131.82     16.13 o
  -9   3   1     1076.46     1149.11     35.75 o
  -7   3   1      794.23      902.34     21.01 o
  -5   3   1        0.25        1.54     16.67 o
  -3   3   1     1425.85     1394.60     51.63 o
  -1   3   1     1061.08      876.66     22.74 o
   1   3   1     8222.32     8416.76    129.70 o
   3   3   1       62.60      103.52     17.68 o
   5   3   1      143.53      182.92     17.98 o
   7   3   1     1661.79     1508.15     22.02 o
   9   3   1      154.38      135.54     14.85 o
  11   3   1       22.63       18.14     12.73 o
  13   3   1       14.47       17.57     13.90 o
  15   3   1      966.04     1033.46     17.08 o
  17   3   1     2218.22     2056.19     22.87 o
  19   3   1     3896.90     3703.44     55.43 o
  21   3   1      134.40      147.05     13.88 o
  23   3   1        1.20       19.31     14.85 o
  25   3   1        0.23        4.08     16.69 o
  27   3   1       14.91        9.69     17.56 o
 -24   4   1        2.35       12.82     17.38 o
 -22   4   1       45.72       83.88     17.98 o
 -20   4   1      139.35      188.57     14.63 o
 -18   4   1       97.70       78.06     14.65 o
 -16   4   1       15.37       22.66     16.48 o
 -14   4   1      293.09      247.27     17.02 o
 -12   4   1      527.01      469.55     15.80 o
 -10   4   1      265.04      254.97     18.83 o
  -8   4   1     1590.84     1693.36     26.46 o
  -6   4   1      397.97      342.92     19.48 o
  -4   4   1     1970.45     1911.77     72.98 o
  -2   4   1     1564.63     1693.60     24.81 o
   0   4   1      317.56      260.37     17.46 o
   2   4   1      665.12      669.38     18.64 o
   4   4   1      267.78      306.82     17.79 o
   6   4   1      139.17      216.84     16.31 o
   8   4   1       28.09       51.60     17.57 o
  10   4   1     1202.27     1122.76     18.66 o
  12   4   1        0.84       14.35     14.26 o
  14   4   1     1580.36     1610.61     23.53 o
  16   4   1       23.96       59.64     17.21 o
  18   4   1      110.72      116.84     15.90 o
  20   4   1      175.91      188.78     17.64 o
  22   4   1      164.58      149.04     16.82 o
  24   4   1       90.94       55.26     16.85 o
 -21   5   1       91.56       86.80     23.26 o
 -19   5   1        3.92       20.85     17.29 o
 -17   5   1       15.27        8.41     17.90 o
 -15   5   1      128.20      145.06     20.51 o
 -13   5   1      145.06      177.28     18.28 o
 -11   5   1      160.89      139.57     17.29 o
  -9   5   1        2.46        7.76     17.96 o
  -7   5   1      356.63      402.06     19.22 o
  -5   5   1        6.31       25.39     20.17 o
  -3   5   1      268.25      268.44     19.23 o
  -1   5   1       36.95       54.67     16.04 o
   1   5   1      231.51      245.26     17.06 o
   3   5   1      338.18      304.44     19.33 o
   5   5   1      299.23      276.82     17.59 o
   7   5   1      264.38      219.33     18.08 o
   9   5   1        0.21        2.41     18.64 o
  11   5   1      141.03      178.85     18.11 o
  13   5   1        9.14       19.83     19.36 o
  15   5   1       34.16       37.37     17.15 o
  17   5   1      127.23      139.05     21.27 o
  19   5   1        3.18        6.77     18.64 o
 -14   6   1       30.23       44.84     23.61 o
 -12   6   1        7.70        5.68     22.86 o
 -10   6   1        2.42        0.41     22.43 o
  -8   6   1       32.57       41.14     20.71 o
  -6   6   1        0.94       15.38     22.46 o
  -4   6   1       18.03       31.01     22.36 o
  -2   6   1      158.48      200.49     24.86 o
   0   6   1      177.27      169.26     20.86 o
   2   6   1      171.36      146.39     23.85 o
   4   6   1       21.41       28.22     22.95 o
   6   6   1       95.71      110.05     22.00 o
   8   6   1        0.05        7.95     20.86 o
  10   6   1        5.45       27.75     21.34 o
  12   6   1        1.43       12.96     19.59 o
  14   6   1       35.29       27.28     20.57 o
 -30   0   2        7.77       30.82     24.28 o
 -28   0   2       21.74       31.44     18.68 o
 -26   0   2      106.79      108.33     17.97 o
 -24   0   2      347.38      385.14     21.33 o
 -22   0   2       64.92       88.90     20.30 o
 -20   0   2      270.05      173.99     18.38 o
 -18   0   2     1691.14     1843.53     23.69 o
 -16   0   2     2237.03     2116.81     42.21 o
 -14   0   2     9024.99    10037.05     49.98 o
 -12   0   2    11912.57    13211.14    184.51 o
 -10   0   2     3834.07     3948.62     51.49 o
  -8   0   2    22385.97    23547.10    258.49 o
  -6   0   2    56255.35    55882.97    424.21 o
  -4   0   2     7986.69     8584.15     78.36 o
  -2   0   2     7954.85     9361.74    197.09 o
   0   0   2     9317.32    11614.32    158.16 o
   2   0   2     8724.42     9567.03     65.35 o
   4   0   2      644.28      462.67     32.02 o
   6   0   2     5007.56     6363.88     40.20 o
   8   0   2      285.92      262.43     19.79 o
  10   0   2      503.84      642.77     21.98 o
  12   0   2     1756.18     1711.58     21.79 o
  14   0   2      459.83      521.43     22.41 o
  16   0   2       60.47       58.25     18.69 o
  18   0   2     8503.42     9706.83    162.43 o
  20   0   2      130.55      105.09     17.38 o
  22   0   2      228.51      236.79     22.45 o
  24   0   2        4.00        2.29     18.48 o
  26   0   2      107.04      118.46     22.15 o
  28   0   2        1.61        4.90     18.68 o
  30   0   2       20.92       -7.73     24.92 o
 -29   1   2      421.35      414.72     19.11 o
 -27   1   2      215.25      235.68     17.60 o
 -25   1   2      115.52      111.46     13.90 o
 -23   1   2        3.70        6.61     13.56 o
 -21   1   2       99.66      105.18     13.37 o
 -19   1   2       83.63       66.41     15.93 o
 -17   1   2       22.73       27.94     13.39 o
 -15   1   2      547.01      531.18     15.50 o
 -13   1   2     1304.41     1408.93     21.84 o
 -11   1   2     4344.53     4472.67     25.31 o
  -9   1   2     1541.36     1650.98     21.28 o
  -7   1   2       16.83        6.13     17.52 o
  -5   1   2    10910.94    10271.69    316.03 o
  -3   1   2    11702.55    11351.84     93.12 o
  -1   1   2    49989.63    48871.80    923.57 o
   1   1   2     5297.64     5070.60    103.07 o
   3   1   2    44097.86    45648.98    182.79 o
   5   1   2    13441.24    13944.70     42.94 o
   7   1   2    11894.87    11689.75     91.42 o
   9   1   2     1771.02     1714.29     17.76 o
  11   1   2     1785.71     1922.59     22.56 o
  13   1   2     2853.84     2967.92     24.06 o
  15   1   2     1770.64     1788.68     16.30 o
  17   1   2        9.54       16.30     13.24 o
  19   1   2        6.01        0.88     13.38 o
  21   1   2      262.98      285.91     14.07 o
  23   1   2      138.42      187.93     16.04 o
  25   1   2        3.38       17.91     15.30 o
  27   1   2       74.26       63.18     15.44 o
  29   1   2       61.66       47.45     15.61 o
 -28   2   2       56.84       53.08     16.33 o
 -26   2   2      124.75      151.50     17.40 o
 -24   2   2      173.13      168.72     16.80 o
 -22   2   2     1043.37     1022.43     16.84 o
 -20   2   2       78.83       89.49     14.44 o
 -18   2   2       93.86      105.07     14.67 o
 -16   2   2      705.07      591.54     16.71 o
 -14   2   2     4008.75     3986.66     35.00 o
 -12   2   2     1209.83     1046.42     17.10 o
 -10   2   2     7932.50     7982.97     95.14 o
  -8   2   2     2284.10     2095.59     24.24 o
  -6   2   2     1100.82     1115.24     23.46 o
  -4   2   2     1002.13      855.74     25.24 o
  -2   2   2    12473.47    11996.41    140.26 o
   0   2   2       67.19       72.59     20.38 o
   2   2   2     2253.11     2098.42     34.54 o
   4   2   2     7259.54     7354.44     33.79 o
   6   2   2     3140.45     2997.43     23.89 o
   8   2   2     6914.06     7462.57     63.12 o
  10   2   2      476.98      568.80     13.46 o
  12   2   2     7067.18     6759.95     53.14 o
  14   2   2     3354.84     3342.69     32.78 o
  16   2   2      722.23      718.71     16.00 o
  18   2   2        8.85        7.95     11.27 o
  20   2   2       81.28       68.30     13.38 o
  22   2   2        0.32        8.89     13.05 o
  24   2   2      339.04      321.13     13.92 o
  26   2   2      186.54      183.88     14.39 o
  28   2   2        0.00       29.12     18.31 o
 -27   3   2       13.91       21.10     16.82 o
 -25   3   2        0.67       -2.12     15.52 o
 -23   3   2       18.33       33.45     14.02 o
 -21   3   2      135.53      111.69     12.93 o
 -19   3   2      703.96      739.04     17.28 o
 -17   3   2      107.70      118.97     15.40 o
 -15   3   2       10.57       30.80     15.05 o
 -13   3   2      958.65      906.10     19.03 o
 -11   3   2      208.39      213.79     15.54 o
  -9   3   2        0.10       -6.50     15.81 o
  -7   3   2     2263.49     2425.42     45.32 o
  -5   3   2     2999.44     3297.32     69.41 o
  -3   3   2      616.45      485.63     21.86 o
  -1   3   2     1838.04     1972.55     26.12 o
   1   3   2       39.44       37.66     16.07 o
   3   3   2      415.66      586.46     16.64 o
   5   3   2       27.09       19.63     13.92 o
   7   3   2      738.36      683.16     15.73 o
   9   3   2       52.24       41.00     11.49 o
  11   3   2     1124.60     1148.72     15.71 o
  13   3   2      109.01      103.19     12.96 o
  15   3   2        3.26       15.46     12.92 o
  17   3   2      592.35      567.68     14.91 o
  19   3   2       38.76       37.59     14.34 o
  21   3   2        5.64       34.40     15.29 o
  23   3   2        2.26       19.12     15.64 o
  25   3   2        0.17       18.32     16.90 o
  27   3   2        0.01       19.94     16.74 o
 -24   4   2        4.03       19.67     17.48 o
 -22   4   2       72.58       63.62     18.08 o
 -20   4   2        0.10       12.18     16.23 o
 -18   4   2       12.55       20.43     15.66 o
 -16   4   2       76.77      113.98     16.54 o
 -14   4   2      201.74      218.83     17.67 o
 -12   4   2      142.85      124.00     18.64 o
 -10   4   2        1.59        9.36     17.74 o
  -8   4   2     1371.24     1452.30     43.65 o
  -6   4   2      233.16      202.89     19.10 o
  -4   4   2        0.03       -1.05     18.19 o
  -2   4   2      164.97      137.63     18.97 o
   0   4   2     2359.97     2558.94     24.66 o
   2   4   2       69.86       65.15     17.43 o
   4   4   2     1553.98     1561.17     21.46 o
   6   4   2      590.94      538.21     18.21 o
   8   4   2      271.22      264.72     16.70 o
  10   4   2       27.33       34.51     15.80 o
  12   4   2     2007.28     1916.29     29.78 o
  14   4   2       18.31       40.41     13.07 o
  16   4   2      104.11       97.94     15.53 o
  18   4   2        7.63       25.21     16.54 o
  20   4   2      113.98      104.14     16.08 o
  22   4   2       41.34       42.72     15.75 o
  24   4   2       23.29       18.00     16.16 o
 -21   5   2        2.82       41.29     20.82 o
 -19   5   2       11.00       30.91     19.85 o
 -17   5   2        0.12        8.54     21.12 o
 -15   5   2       81.95      117.90     17.65 o
 -13   5   2       45.21       57.73     20.21 o
 -11   5   2      107.83       80.62     20.27 o
  -9   5   2      196.53      206.64     17.39 o
  -7   5   2      283.79      249.96     22.21 o
  -5   5   2      215.77      205.98     23.87 o
  -3   5   2      179.93      168.30     23.33 o
  -1   5   2       10.09       13.94     17.90 o
   1   5   2       61.74       59.08     17.27 o
   3   5   2      213.84      226.15     17.82 o
   5   5   2       53.87       51.65     18.61 o
   7   5   2      670.33      572.27     20.51 o
   9   5   2      129.07      146.72     17.57 o
  11   5   2      105.11       94.69     16.49 o
  13   5   2      221.69      240.74     20.26 o
  15   5   2       11.78       22.14     18.54 o
  17   5   2        4.26       13.60     17.57 o
  19   5   2        2.66       11.66     18.62 o
 -14   6   2        0.00       16.43     21.26 o
 -12   6   2        0.03        7.81     21.29 o
 -10   6   2       60.20       89.81     24.38 o
  -8   6   2        2.45       10.37     23.91 o
  -6   6   2        0.39        9.77     24.07 o
  -4   6   2        0.98        4.28     21.23 o
  -2   6   2      113.53      115.05     24.93 o
   0   6   2       31.10       35.15     22.38 o
   2   6   2        0.05        4.57     21.17 o
   4   6   2        2.66        7.82     21.33 o
   6   6   2       65.55       57.57     21.35 o
   8   6   2        0.07        5.47     21.33 o
  10   6   2        5.73       14.36     21.30 o
  12   6   2        1.29       27.18     22.79 o
  14   6   2        1.02        6.40     22.82 o
 -29   1   3       28.47       30.17     16.04 o
 -27   1   3        1.74       -1.75     14.16 o
 -25   1   3       64.15       55.74     13.76 o
 -23   1   3        0.75       13.41     13.07 o
 -21   1   3      158.89      186.33     15.33 o
 -19   1   3       80.96       61.28     12.66 o
 -17   1   3     2948.73     3256.13     21.70 o
 -15   1   3      311.11      386.83     16.26 o
 -13   1   3     1024.60     1061.02     17.89 o
 -11   1   3     2013.72     2160.81     29.36 o
  -9   1   3    16450.03    16755.47     85.21 o
  -7   1   3       69.88       55.48     21.67 o
  -5   1   3    16833.60    17071.88    338.44 o
  -3   1   3    40131.38    40037.99    208.25 o
  -1   1   3     3518.79     2979.03    177.54 o
   1   1   3    16504.64    17834.36    157.18 o
   3   1   3      449.86      342.32     17.04 o
   5   1   3    20414.98    21211.46    284.58 o
   7   1   3    14415.95    14027.31     46.84 o
   9   1   3     1683.36     1881.78     17.63 o
  11   1   3       42.54       52.39     11.96 o
  13   1   3        0.46       14.93     11.56 o
  15   1   3      933.06     1013.46     19.07 o
  17   1   3      237.99      210.89     11.85 o
  19   1   3       24.62       37.19     12.14 o
  21   1   3       45.85       78.40     14.11 o
  23   1   3       91.58       72.05     14.13 o
  25   1   3      144.68      162.66     14.56 o
  27   1   3       27.50       17.78     12.97 o
  29   1   3        5.32      -17.52     17.52 o
 -28   2   3      141.09       98.82     18.29 o
 -26   2   3       21.41       25.51     16.25 o
 -24   2   3       78.90       56.44     15.26 o
 -22   2   3       23.99       38.56     13.18 o
 -20   2   3      464.29      462.31     17.33 o
 -18   2   3       14.10       19.76     13.43 o
 -16   2   3     2082.62     2022.93     39.33 o
 -14   2   3      610.59      602.97     16.40 o
 -12   2   3     4243.04     4291.72     38.81 o
 -10   2   3     7335.60     7400.28     38.06 o
  -8   2   3    13530.98    13289.96    157.10 o
  -6   2   3     2824.52     2817.51     28.09 o
  -4   2   3     1008.33     1166.30     48.21 o
  -2   2   3      846.08      744.88     24.86 o
   0   2   3      659.96      753.45     21.79 o
   2   2   3      962.75      939.26     42.42 o
   4   2   3     4225.64     4655.22     27.01 o
   6   2   3     2089.41     2058.42     27.40 o
   8   2   3       91.03       88.73     12.88 o
  10   2   3       35.97       34.04     10.87 o
  12   2   3     1448.82     1507.50     16.52 o
  14   2   3      387.19      485.69     14.00 o
  16   2   3      552.69      573.29     14.99 o
  18   2   3       17.55       18.81     12.35 o
  20   2   3       23.93       61.47     14.39 o
  22   2   3      350.39      384.65     16.74 o
  24   2   3       86.70       96.33     15.70 o
  26   2   3       42.03       33.25     15.62 o
  28   2   3       28.14       41.80     15.60 o
 -27   3   3       68.78       68.70     18.59 o
 -25   3   3       15.05       11.97     16.47 o
 -23   3   3      185.48      182.71     16.09 o
 -21   3   3       19.20       33.84     14.75 o
 -19   3   3       23.89       44.70     15.39 o
 -17   3   3     1745.83     1795.44     32.11 o
 -15   3   3     6188.27     5890.94     51.47 o
 -13   3   3       13.41        8.39     14.67 o
 -11   3   3        1.89        5.19     17.54 o
  -9   3   3     2652.06     2565.07     27.93 o
  -7   3   3     3085.62     2991.84     29.75 o
  -5   3   3     1259.76     1205.14     26.24 o
  -3   3   3      497.93      548.87     23.87 o
  -1   3   3      484.53      476.12     17.93 o
   1   3   3     1530.29     1395.91     29.40 o
   3   3   3     1500.19     1347.84     25.74 o
   5   3   3      355.54      366.19     14.21 o
   7   3   3       69.12       28.21     12.31 o
   9   3   3     5020.24     4799.79     39.48 o
  11   3   3      499.15      526.90     13.52 o
  13   3   3       23.15       26.14     14.52 o
  15   3   3       83.27      104.26     15.17 o
  17   3   3      675.71      674.00     16.08 o
  19   3   3      209.67      159.35     15.13 o
  21   3   3        2.00       23.01     15.22 o
  23   3   3        2.45       18.71     16.06 o
  25   3   3       59.15       65.28     17.01 o
 -24   4   3      117.53      123.23     18.07 o
 -22   4   3      376.23      386.66     20.21 o
 -20   4   3       51.57       14.86     17.61 o
 -18   4   3        5.15       21.97     15.66 o
 -16   4   3        6.20       22.30     19.95 o
 -14   4   3      141.34      124.09     18.94 o
 -12   4   3     1300.60     1265.13     27.82 o
 -10   4   3     1420.00     1401.31     25.59 o
  -8   4   3      114.68      125.40     17.36 o
  -6   4   3      762.50      654.65     28.26 o
  -4   4   3      581.06      595.97     24.63 o
  -2   4   3     1280.03     1452.27     23.71 o
   0   4   3      329.39      438.75     19.04 o
   2   4   3        2.46        5.50     15.90 o
   4   4   3      476.97      446.35     17.53 o
   6   4   3        2.58       14.41     14.37 o
   8   4   3      102.18      108.04     14.29 o
  10   4   3       74.03       87.82     17.75 o
  12   4   3      149.25      212.51     16.23 o
  14   4   3       61.75       58.61     14.12 o
  16   4   3       41.10       45.10     15.11 o
  18   4   3      400.42      309.26     18.59 o
  20   4   3       13.91       45.90     18.57 o
  22   4   3        0.07       -2.03     16.88 o
  24   4   3        4.72      -13.31     18.93 o
 -21   5   3       15.21       17.58     20.66 o
 -19   5   3       63.45       66.33     17.71 o
 -17   5   3        7.33       17.17     16.64 o
 -15   5   3       55.08       46.06     18.52 o
 -13   5   3       55.96       71.94     17.19 o
 -11   5   3        0.10        7.49     24.09 o
  -9   5   3      784.14      790.32     27.04 o
  -7   5   3      583.42      662.81     24.17 o
  -5   5   3       65.09       62.91     21.79 o
  -3   5   3      483.76      475.28     26.70 o
  -1   5   3       80.90       82.34     18.90 o
   1   5   3        6.71       12.09     18.23 o
   3   5   3      924.27      904.38     20.53 o
   5   5   3       13.37        7.45     18.92 o
   7   5   3      183.74      203.29     19.12 o
   9   5   3        5.79        6.25     18.49 o
  11   5   3       65.44       72.15     17.66 o
  13   5   3       31.68       36.89     16.74 o
  15   5   3       74.99       94.11     18.64 o
  17   5   3       19.51       11.81     19.48 o
  19   5   3       36.95       55.01     20.30 o
 -14   6   3        0.26       -4.16     20.18 o
 -12   6   3       49.19       66.19     22.58 o
 -10   6   3       43.05       53.49     24.06 o
  -8   6   3        4.40       18.20     27.03 o
  -6   6   3       45.16       65.18     27.15 o
  -4   6   3      361.85      385.42     24.52 o
  -2   6   3      234.95      251.46     25.08 o
   0   6   3      230.53      216.16     23.62 o
   2   6   3      125.86      120.16     22.22 o
   4   6   3        6.18        7.51     21.34 o
   6   6   3       29.83       37.70     21.36 o
   8   6   3        1.87       -0.36     21.02 o
  10   6   3       48.02       46.99     19.75 o
  12   6   3      105.87       81.40     20.63 o
  14   6   3       19.62        6.56     20.93 o
 -30   0   4       31.52       18.30     23.85 o
 -28   0   4       37.05       33.13     20.82 o
 -26   0   4       58.24       71.20     20.40 o
 -24   0   4        0.21       22.08     18.10 o
 -22   0   4      190.45      212.23     23.46 o
 -20   0   4      822.35     1081.48     20.50 o
 -18   0   4      346.98      279.77     19.75 o
 -16   0   4      463.91      397.38     19.45 o
 -14   0   4     3680.30     3606.73    121.63 o
 -12   0   4      313.52      409.70     28.46 o
 -10   0   4      119.94      102.74     23.21 o
  -8   0   4     3120.13     2936.59     43.32 o
  -6   0   4    51956.39    50038.45    189.99 o
  -4   0   4    20113.99    20798.09    113.07 o
  -2   0   4    35942.75    37457.04    208.79 o
   0   0   4      544.18      725.61     33.67 o
   2   0   4    35253.70    35823.14    317.23 o
   4   0   4   333736.13   287578.66   5090.49 o
   6   0   4    13466.86    15486.08     90.51 o
   8   0   4     3434.91     3764.09     28.27 o
  10   0   4     6823.88     5862.37     30.55 o
  12   0   4     2162.11     1967.34     23.41 o
  14   0   4      377.85      429.47     19.49 o
  16   0   4      813.35      858.73     32.63 o
  18   0   4       28.72       21.22     17.08 o
  20   0   4      901.64      875.40     20.46 o
  22   0   4      171.83      162.12     20.89 o
  24   0   4      236.84      178.68     21.94 o
  26   0   4        0.00        1.54     19.98 o
  28   0   4       78.81       62.63     24.02 o
 -29   1   4       39.94       38.25     16.05 o
 -27   1   4       21.43       28.06     14.97 o
 -25   1   4      149.26      162.60     15.58 o
 -23   1   4      199.74      216.96     14.05 o
 -21   1   4        3.31       20.54     14.15 o
 -19   1   4       38.25       37.04     18.93 o
 -17   1   4      309.91      314.48     17.57 o
 -15   1   4     2596.04     2792.53     22.62 o
 -13   1   4     1305.41     1279.70     20.33 o
 -11   1   4     7777.10     7390.18     33.35 o
  -9   1   4    22980.90    22791.69    189.95 o
  -7   1   4     9805.55    10646.44     46.11 o
  -5   1   4     7831.27     8087.48    447.07 o
  -3   1   4     3181.61     3348.40     39.62 o
  -1   1   4     1039.25     1168.85     25.34 o
   1   1   4     2637.59     2668.49     26.01 o
   3   1   4     1600.20     1787.68     23.32 o
   5   1   4    31595.34    32274.88     89.92 o
   7   1   4     9343.71     9282.47     35.48 o
   9   1   4    11728.65    11589.12     72.35 o
  11   1   4     2830.95     2729.90     19.10 o
  13   1   4     2875.70     2935.72     28.30 o
  15   1   4       18.69       43.84     12.64 o
  17   1   4      172.88      230.10     12.44 o
  19   1   4       29.31       42.57     12.17 o
  21   1   4       88.21      119.25     13.01 o
  23   1   4        4.44       30.81     13.43 o
  25   1   4        8.02       14.63     13.06 o
  27   1   4       19.92       22.52     15.41 o
  29   1   4       24.86       29.88     16.70 o
 -28   2   4        6.11       -5.21     18.18 o
 -26   2   4       13.60       18.37     14.32 o
 -24   2   4        0.84        9.65     15.15 o
 -22   2   4      127.12      112.82     13.86 o
 -20   2   4      244.81      233.36     18.22 o
 -18   2   4     1645.55     1565.41     19.58 o
 -16   2   4      255.88      240.72     16.10 o
 -14   2   4        4.20        3.19     14.09 o
 -12   2   4     3166.29     3004.12     24.40 o
 -10   2   4     1454.43     1674.79     22.23 o
  -8   2   4      512.57      602.57     20.16 o
  -6   2   4     2636.58     2885.82     40.99 o
  -4   2   4     2577.11     2414.18     32.44 o
  -2   2   4     3874.85     3722.42     87.31 o
   0   2   4     2597.50     2566.79     62.94 o
   2   2   4     3982.85     4159.24     94.61 o
   4   2   4     3777.55     3641.97     87.75 o
   6   2   4     2640.22     2232.87     27.71 o
   8   2   4    13306.39    13600.18    120.63 o
  10   2   4       22.22       50.69     12.35 o
  12   2   4     1139.61      973.67     14.18 o
  14   2   4      787.87      687.02     16.98 o
  16   2   4      393.22      411.61     13.64 o
  18   2   4       73.65       79.64     12.30 o
  20   2   4       17.43       33.02     15.21 o
  22   2   4      177.38      205.94     15.22 o
  24   2   4       92.57       86.42     14.33 o
  26   2   4        8.41       28.75     15.70 o
  28   2   4        0.34       33.42     16.48 o
 -27   3   4        1.18        7.49     16.49 o
 -25   3   4        1.12       -0.55     14.87 o
 -23   3   4        1.10        6.37     14.82 o
 -21   3   4       30.87       45.64     16.31 o
 -19   3   4       15.38       36.64     16.63 o
 -17   3   4     1220.97     1256.57     18.04 o
 -15   3   4      450.85      425.91     17.70 o
 -13   3   4      215.16      232.67     18.31 o
 -11   3   4      313.73      295.57     17.88 o
  -9   3   4       84.67       38.47     17.72 o
  -7   3   4      101.10       98.22     18.59 o
  -5   3   4     3636.73     3515.32    219.72 o
  -3   3   4      304.27      200.26     24.35 o
  -1   3   4     2048.03     2140.64     55.23 o
   1   3   4      211.16      136.14     15.15 o
   3   3   4     3899.24     4352.89     78.16 o
   5   3   4      390.61      383.70     14.39 o
   7   3   4       30.17        7.14     11.44 o
   9   3   4      474.38      430.72     12.81 o
  11   3   4        0.16        0.10     13.23 o
  13   3   4     1036.01     1077.74     16.98 o
  15   3   4     1627.14     1635.68     19.85 o
  17   3   4        0.12        4.15     12.55 o
  19   3   4      759.23      755.42     15.70 o
  21   3   4        4.19       14.78     14.46 o
  23   3   4       45.82       57.66     14.13 o
  25   3   4        0.68        2.05     16.72 o
 -24   4   4       79.34       84.70     18.11 o
 -22   4   4      146.01      154.09     16.28 o
 -20   4   4        5.05       10.06     15.39 o
 -18   4   4       49.79       55.09     18.25 o
 -16   4   4       48.35      104.10     20.97 o
 -14   4   4      132.21      103.56     24.09 o
 -12   4   4       60.45       51.40     17.95 o
 -10   4   4       78.10      121.40     19.08 o
  -8   4   4     1684.48     1549.49     41.13 o
  -6   4   4      475.82      494.17     22.20 o
  -4   4   4       57.54       84.89     24.28 o
  -2   4   4       47.73       61.97     18.62 o
   0   4   4      173.53      152.60     17.72 o
   2   4   4      210.42      183.31     16.82 o
   4   4   4       15.89        6.06     15.99 o
   6   4   4       62.08       92.60     15.11 o
   8   4   4      316.26      322.73     16.00 o
  10   4   4      786.82      696.29     16.99 o
  12   4   4      596.82      610.77     15.64 o
  14   4   4       97.72       95.10     16.92 o
  16   4   4        2.47       -1.22     14.77 o
  18   4   4        0.70        5.31     17.98 o
  20   4   4        0.26        8.46     17.42 o
  22   4   4        0.05       17.98     16.88 o
 -21   5   4       46.69       47.06     19.29 o
 -19   5   4        6.53        7.68     18.19 o
 -17   5   4        0.28       10.97     17.68 o
 -15   5   4       73.38       64.19     22.89 o
 -13   5   4       15.39       18.88     19.98 o
 -11   5   4        0.04        2.49     21.17 o
  -9   5   4      234.12      201.03     23.04 o
  -7   5   4      293.07      326.93     31.87 o
  -5   5   4      195.34      223.43     30.45 o
  -3   5   4        6.00       12.83     20.68 o
  -1   5   4        9.38       29.57     20.41 o
   1   5   4       94.90      107.40     18.35 o
   3   5   4      168.27      192.41     18.39 o
   5   5   4       39.61       49.26     17.56 o
   7   5   4       35.79       62.31     17.00 o
   9   5   4       28.54       37.07     15.87 o
  11   5   4      132.83      109.23     16.90 o
  13   5   4        4.70       11.59     15.81 o
  15   5   4        0.35        1.53     18.58 o
  17   5   4       30.27       54.49     17.85 o
  19   5   4        2.35      -10.14     17.38 o
 -14   6   4       37.37       36.13     23.19 o
 -12   6   4       50.10       66.23     22.73 o
 -10   6   4       60.81       57.62     21.86 o
  -8   6   4        2.47       17.94     27.38 o
  -6   6   4       34.15       40.30     23.70 o
  -4   6   4        1.56       16.53     23.13 o
  -2   6   4       19.16       30.13     23.11 o
   0   6   4        0.61        2.25     23.62 o
   2   6   4       34.42       27.53     21.63 o
   4   6   4       77.49       71.68     22.16 o
   6   6   4       17.84       23.22     21.15 o
   8   6   4        1.44       11.93     22.41 o
  10   6   4       11.95       16.76     19.45 o
  12   6   4        0.74       15.79     20.02 o
 -29   1   5        8.01       28.62     15.96 o
 -27   1   5       46.18       43.37     15.25 o
 -25   1   5      224.19      224.08     16.68 o
 -23   1   5       31.08       51.29     15.76 o
 -21   1   5       18.63       16.53     16.68 o
 -19   1   5        1.52       29.42     14.56 o
 -17   1   5        4.32        8.48     15.11 o
 -15   1   5     2480.93     2508.98     43.06 o
 -13   1   5      450.49      420.49     16.71 o
 -11   1   5      523.17      464.04     18.50 o
  -9   1   5     3674.55     3591.77     27.87 o
  -7   1   5      793.56      891.54     23.16 o
  -5   1   5     1097.91     1265.85     25.84 o
  -3   1   5      586.82      570.51     20.64 o
  -1   1   5        3.22        4.59     16.20 o
   1   1   5    68956.99    69683.97    523.46 o
   3   1   5    20354.19    21037.22     78.48 o
   5   1   5      506.27      648.26     14.02 o
   7   1   5     2661.15     2365.01     17.06 o
   9   1   5     2077.31     2059.90     15.63 o
  11   1   5      899.81      660.21     12.93 o
  13   1   5     1289.98     1305.18     13.60 o
  15   1   5       61.77       64.40     11.84 o
  17   1   5      199.75      225.73     13.57 o
  19   1   5      224.17      229.99     14.95 o
  21   1   5      257.65      257.22     14.65 o
  23   1   5        0.61       12.88     13.94 o
  25   1   5       14.54       17.60     15.80 o
  27   1   5        3.05       32.78     16.65 o
  29   1   5       22.65       29.81     28.76 o
 -28   2   5        7.00       24.83     15.79 o
 -26   2   5       10.73       22.89     14.45 o
 -24   2   5      182.78      177.11     14.77 o
 -22   2   5      368.14      393.66     20.29 o
 -20   2   5      376.64      383.81     16.97 o
 -18   2   5      191.49      211.39     14.48 o
 -16   2   5      690.71      732.61     15.52 o
 -14   2   5       14.83       29.63     12.85 o
 -12   2   5       95.34       98.08     14.34 o
 -10   2   5     3155.50     3806.98     27.85 o
  -8   2   5     5203.31     5569.54    135.70 o
  -6   2   5      153.94      156.24     15.77 o
  -4   2   5       15.63       40.54     18.76 o
  -2   2   5        0.46        7.49     20.17 o
   0   2   5      957.02     1160.72     19.91 o
   2   2   5     1032.12     1097.45     53.93 o
   4   2   5       74.17       90.25     13.66 o
   6   2   5     8300.31     8412.16     90.83 o
   8   2   5      132.32      163.11     11.56 o
  10   2   5       93.35       84.48     12.40 o
  12   2   5      518.81      560.97     13.71 o
  14   2   5      138.64      123.64     11.84 o
  16   2   5      571.10      532.46     13.51 o
  18   2   5       26.81       25.84     12.96 o
  20   2   5      102.32      136.62     13.82 o
  22   2   5       65.80       66.03     13.39 o
  24   2   5        1.03       21.11     15.81 o
  26   2   5        5.74       29.62     16.73 o
  28   2   5       36.56       48.09     29.29 o
 -27   3   5       61.01       49.76     15.74 o
 -25   3   5      150.61      154.40     16.63 o
 -23   3   5       26.12       40.82     15.08 o
 -21   3   5       29.77       35.16     14.11 o
 -19   3   5       32.09       43.85     18.56 o
 -17   3   5       36.86       44.33     14.39 o
 -15   3   5      883.66      755.31     18.76 o
 -13   3   5      423.46      346.80     17.43 o
 -11   3   5       88.85       55.69     16.39 o
  -9   3   5     1180.61     1279.51     24.65 o
  -7   3   5      657.90      629.77     23.89 o
  -5   3   5     2991.66     3055.10     53.12 o
  -3   3   5      680.11      748.48     23.35 o
  -1   3   5     1871.97     2027.07     38.66 o
   1   3   5     3872.30     4173.73    134.85 o
   3   3   5      259.28      322.33     16.62 o
   5   3   5     2530.07     2640.04     29.29 o
   7   3   5      617.03      623.87     15.56 o
   9   3   5       11.46       26.18     12.53 o
  11   3   5     3280.16     3161.07     52.66 o
  13   3   5        0.89       15.06     12.62 o
  15   3   5       64.30       63.04     16.46 o
  17   3   5      205.91      212.94     14.81 o
  19   3   5      202.56      167.73     14.57 o
  21   3   5      287.72      263.07     15.22 o
  23   3   5      189.38      158.94     17.58 o
  25   3   5        1.89        8.86     16.15 o
 -24   4   5      161.79      135.04     17.18 o
 -22   4   5       41.30       35.22     18.93 o
 -20   4   5       29.54       17.45     18.57 o
 -18   4   5        0.01        5.12     20.03 o
 -16   4   5      168.91      209.52     19.50 o
 -14   4   5       89.83       79.29     24.14 o
 -12   4   5      511.27      493.97     20.96 o
 -10   4   5      454.30      495.21     23.80 o
  -8   4   5      769.95      731.91     26.32 o
  -6   4   5      234.98      256.57     23.81 o
  -4   4   5      644.95      695.69     23.62 o
  -2   4   5      190.69      231.20     19.82 o
   0   4   5      182.61      195.05     16.75 o
   2   4   5     1196.47     1237.61     20.84 o
   4   4   5      707.72      633.37     17.49 o
   6   4   5     2136.28     2203.66     63.54 o
   8   4   5      435.25      426.47     15.59 o
  10   4   5      247.56      220.49     16.76 o
  12   4   5        7.55        8.83     13.42 o
  14   4   5       10.19       11.51     14.34 o
  16   4   5        0.73       10.97     15.86 o
  18   4   5      376.70      336.23     15.51 o
  20   4   5        3.19       -1.26     17.57 o
  22   4   5       16.09       13.97     18.27 o
 -21   5   5       14.80       24.63     18.02 o
 -19   5   5       14.24       12.09     17.10 o
 -17   5   5      344.20      372.94     23.66 o
 -15   5   5       48.91       50.95     18.89 o
 -13   5   5       32.30        5.36     21.58 o
 -11   5   5      343.87      342.55     23.80 o
  -9   5   5      571.13      608.91     28.71 o
  -7   5   5      217.14      217.06     25.44 o
  -5   5   5     1358.64     1505.16     65.70 o
  -3   5   5       57.13       62.31     24.29 o
  -1   5   5      144.06      158.97     19.62 o
   1   5   5      305.03      353.55     20.55 o
   3   5   5      135.51      129.59     17.50 o
   5   5   5      271.78      278.90     19.02 o
   7   5   5      138.34      148.08     18.30 o
   9   5   5       17.24       28.54     18.91 o
  11   5   5       12.82       27.90     19.21 o
  13   5   5       26.89       19.00     18.17 o
  15   5   5        7.32       11.35     17.37 o
  17   5   5        4.69        1.34     21.34 o
  19   5   5       11.69       17.61     19.12 o
 -14   6   5        9.53       17.07     22.66 o
 -12   6   5       28.19       36.50     28.36 o
 -10   6   5       10.91       -3.56     34.59 o
  -8   6   5       43.31       65.75     33.58 o
  -6   6   5       55.76       62.94     21.69 o
  -4   6   5       74.85       66.89     27.58 o
  -2   6   5       31.23       31.36     27.19 o
   0   6   5        3.70        8.54     23.51 o
   2   6   5        9.08       18.27     24.96 o
   4   6   5       46.09       25.63     22.65 o
   6   6   5       24.49       29.22     22.69 o
   8   6   5       15.43       22.58     22.04 o
  10   6   5       47.32       63.56     22.52 o
  12   6   5        0.15        8.46     22.10 o
 -30   0   6        1.16       -9.83     24.61 o
 -28   0   6       42.59       50.89     21.03 o
 -26   0   6      311.47      259.21     25.96 o
 -24   0   6       16.84       24.96     18.12 o
 -22   0   6        9.87        0.60     19.13 o
 -20   0   6      485.46      596.47     21.02 o
 -18   0   6      477.23      394.49     20.09 o
 -16   0   6     5262.31     4877.46     34.84 o
 -14   0   6    10907.15    11850.76     53.75 o
 -12   0   6      159.19      133.47     19.67 o
 -10   0   6      564.96      548.91     30.23 o
  -8   0   6    14034.41    13806.25    109.94 o
  -6   0   6     2786.87     3366.04     42.79 o
  -4   0   6     1501.56     1232.12     35.57 o
  -2   0   6    53404.78    52922.84    492.39 o
   0   0   6     1650.97     1687.58     27.24 o
   2   0   6     2784.04     2453.57     32.99 o
   4   0   6        8.14       33.04     17.32 o
   6   0   6     3912.64     3517.00     27.88 o
   8   0   6       91.97       86.60     15.94 o
  10   0   6     2507.04     2289.01     37.71 o
  12   0   6      757.62      637.68     18.07 o
  14   0   6      685.59      523.71     20.13 o
  16   0   6     4422.80     4773.95     80.55 o
  18   0   6        9.50       19.66     22.12 o
  20   0   6      183.58      204.66     20.61 o
  22   0   6      267.22      255.38     21.07 o
  24   0   6       34.64       50.50     21.48 o
  26   0   6       15.14        5.94     26.15 o
  28   0   6       61.13       50.82     21.62 o
 -29   1   6       40.80       27.20     17.10 o
 -27   1   6        3.79       19.08     14.34 o
 -25   1   6      451.45      495.95     17.31 o
 -23   1   6       41.59       53.79     15.52 o
 -21   1   6      275.83      289.75     14.61 o
 -19   1   6      554.47      589.09     17.28 o
 -17   1   6      552.31      499.15     14.60 o
 -15   1   6       25.94       47.97     15.28 o
 -13   1   6     2066.34     1711.16     21.21 o
 -11   1   6     1600.34     1501.14     21.03 o
  -9   1   6      586.26      621.91     17.74 o
  -7   1   6     3246.23     2963.69     28.26 o
  -5   1   6     1035.56     1088.49     20.79 o
  -3   1   6     1289.64     1232.28     23.87 o
  -1   1   6       27.61       57.41     14.34 o
   1   1   6     3510.31     3752.93     24.47 o
   3   1   6    84817.98    83749.88    376.52 o
   5   1   6     2469.97     2693.09     18.54 o
   7   1   6      131.79       55.84     10.37 o
   9   1   6     1635.93     1573.84     17.32 o
  11   1   6     5270.56     5795.01     25.97 o
  13   1   6        4.70        6.92     10.99 o
  15   1   6       55.57       32.13     11.29 o
  17   1   6       39.12       32.79     12.60 o
  19   1   6      107.21       73.48     13.97 o
  21   1   6       58.49       95.93     14.29 o
  23   1   6       93.71       73.99     14.00 o
  25   1   6       40.57       42.04     14.90 o
  27   1   6       54.92       69.34     14.91 o
 -28   2   6       64.82       65.28     14.74 o
 -26   2   6      175.54      178.05     17.43 o
 -24   2   6      216.12      183.92     16.56 o
 -22   2   6      412.81      490.24     16.67 o
 -20   2   6       10.55       10.38     13.28 o
 -18   2   6      360.62      310.85     15.55 o
 -16   2   6      235.45      267.24     17.87 o
 -14   2   6      309.36      356.21     19.67 o
 -12   2   6      352.75      236.61     14.60 o
 -10   2   6     5306.43     5189.97    137.20 o
  -8   2   6     5028.39     4984.63     33.61 o
  -6   2   6       98.30      131.47     19.39 o
  -4   2   6     2870.30     2772.05    163.34 o
  -2   2   6     3484.74     3161.97    175.13 o
   0   2   6       36.40       26.62     13.96 o
   2   2   6     1885.72     1993.34     18.41 o
   4   2   6     4178.63     4447.17     33.77 o
   6   2   6      105.10       23.86     11.92 o
   8   2   6     5416.94     5011.71     51.54 o
  10   2   6       63.93       72.79     11.74 o
  12   2   6      406.11      401.34     12.43 o
  14   2   6      935.91      890.46     18.24 o
  16   2   6     1114.58     1115.49     15.62 o
  18   2   6       75.02       73.41     14.07 o
  20   2   6      157.33      149.82     13.19 o
  22   2   6       40.30       40.44     12.67 o
  24   2   6        8.94       35.87     15.88 o
  26   2   6        0.64       13.11     15.75 o
 -27   3   6        0.13        8.55     16.35 o
 -25   3   6      118.78       98.70     17.62 o
 -23   3   6       14.52       11.35     18.25 o
 -21   3   6      295.85      317.99     18.39 o
 -19   3   6      804.15      824.51     19.03 o
 -17   3   6      995.43      912.52     20.96 o
 -15   3   6      451.42      479.29     17.47 o
 -13   3   6      263.44      242.32     17.21 o
 -11   3   6      719.81      786.91     20.45 o
  -9   3   6      107.46      105.19     20.57 o
  -7   3   6       53.53       35.58     19.61 o
  -5   3   6      203.65      202.10     25.60 o
  -3   3   6      336.23      363.93     26.73 o
  -1   3   6      854.28      864.04     26.29 o
   1   3   6       14.11       33.02     16.72 o
   3   3   6        5.49       39.64     14.37 o
   5   3   6      799.08      787.14     14.58 o
   7   3   6      325.30      323.03     12.95 o
   9   3   6        7.02       12.78     11.95 o
  11   3   6        0.00        2.50     11.35 o
  13   3   6        3.76       12.02     11.77 o
  15   3   6     1340.67     1317.22     16.15 o
  17   3   6       26.42       22.35     13.70 o
  19   3   6       35.25       27.03     16.03 o
  21   3   6       23.80       44.05     15.69 o
  23   3   6       11.89        4.92     13.79 o
  25   3   6       26.73       42.84     17.49 o
 -24   4   6       42.71       36.90     18.73 o
 -22   4   6        2.15        1.71     18.18 o
 -20   4   6       21.51       26.74     17.34 o
 -18   4   6       37.68       16.94     18.16 o
 -16   4   6      108.43      146.20     21.50 o
 -14   4   6     1331.21     1282.66     33.64 o
 -12   4   6        5.11        7.25     18.43 o
 -10   4   6      530.99      596.03     24.96 o
  -8   4   6      898.32      867.91     35.96 o
  -6   4   6      254.42      266.02     23.74 o
  -4   4   6       39.94       47.84     27.39 o
  -2   4   6       17.02       41.04     20.52 o
   0   4   6      231.40      206.22     20.15 o
   2   4   6     1362.37     1435.56     28.26 o
   4   4   6     1757.46     1765.84     44.62 o
   6   4   6       29.80       35.50     16.14 o
   8   4   6      551.36      542.60     16.50 o
  10   4   6      131.93      112.83     14.60 o
  12   4   6       40.39       54.70     14.35 o
  14   4   6       12.27       25.05     16.71 o
  16   4   6      129.08      108.81     14.37 o
  18   4   6       22.42       15.24     16.70 o
  20   4   6        3.80       17.17     15.69 o
  22   4   6      102.38       82.29     17.70 o
 -21   5   6       12.98       29.20     19.21 o
 -19   5   6       13.26       16.58     22.20 o
 -17   5   6        0.01        7.58     23.85 o
 -15   5   6       12.00       43.71     24.28 o
 -13   5   6        1.83        8.74     22.12 o
 -11   5   6      138.22      200.78     31.70 o
  -9   5   6      232.36      223.49     31.16 o
  -7   5   6      214.63      245.27     31.15 o
  -5   5   6        1.22      -14.71     24.25 o
  -3   5   6      204.98      179.07     21.95 o
  -1   5   6      106.13       86.74     20.14 o
   1   5   6      175.40      155.76     19.57 o
   3   5   6      130.72      134.98     17.50 o
   5   5   6      108.42       88.69     17.27 o
   7   5   6      320.72      345.81     17.46 o
   9   5   6      117.60      105.96     18.16 o
  11   5   6      291.66      262.56     20.07 o
  13   5   6        0.00       17.82     18.33 o
  15   5   6       35.43       39.52     16.41 o
  17   5   6        4.76        4.64     18.25 o
  19   5   6       32.48       22.69     16.36 o
 -14   6   6       11.74       16.62     38.77 o
 -12   6   6       38.75       49.42     29.33 o
 -10   6   6       10.07       -9.99     28.38 o
  -8   6   6       55.55       75.51     33.98 o
  -6   6   6       73.34      101.51     27.37 o
  -4   6   6       34.14       53.21     27.07 o
  -2   6   6      113.45       85.35     24.72 o
   0   6   6       31.98       45.48     28.65 o
   2   6   6       52.87       40.78     25.68 o
   4   6   6        2.40       -2.19     24.64 o
   6   6   6       30.10       39.67     22.63 o
   8   6   6        0.46        7.77     22.12 o
  10   6   6       38.58       36.50     19.79 o
  12   6   6        0.09        2.60     20.43 o
 -31   1   7       35.96      -17.46     47.94 o
 -29   1   7       67.62       50.68     18.00 o
 -27   1   7       42.23       54.51     14.72 o
 -25   1   7       29.80       38.70     14.35 o
 -23   1   7      288.39      320.05     17.35 o
 -21   1   7      622.30      594.99     16.50 o
 -19   1   7      491.45      450.42     18.16 o
 -17   1   7     1990.05     2131.57     36.35 o
 -15   1   7      140.74      136.31     15.73 o
 -13   1   7     7763.69     8499.95     75.86 o
 -11   1   7     3216.12     3129.18     26.18 o
  -9   1   7    10365.42    11432.22     69.34 o
  -7   1   7     8583.70     8735.86     92.79 o
  -5   1   7     2157.88     2364.53     29.30 o
  -3   1   7     2829.19     3032.53     49.06 o
  -1   1   7     5389.23     4905.71     63.66 o
   1   1   7      389.25      297.26     13.68 o
   3   1   7     1506.51     1568.57     16.79 o
   5   1   7     5253.05     5798.66     51.76 o
   7   1   7     1188.34     1370.47     14.32 o
   9   1   7     1239.52     1284.02     54.41 o
  11   1   7     2379.48     2101.28     16.96 o
  13   1   7       48.88       53.99     10.77 o
  15   1   7      399.89      295.10     11.87 o
  17   1   7      153.01      125.61     12.74 o
  19   1   7       12.76       39.21     12.52 o
  21   1   7      241.56      223.47     13.21 o
  23   1   7       63.73       51.11     14.85 o
  25   1   7        1.26       24.79     13.46 o
  27   1   7       21.66       25.54     14.29 o
 -28   2   7       57.99       55.62     15.74 o
 -26   2   7        0.53       10.02     17.15 o
 -24   2   7       39.85       48.84     17.80 o
 -22   2   7      263.29      273.13     16.30 o
 -20   2   7       37.76       53.28     14.78 o
 -18   2   7        3.56       24.40     17.31 o
 -16   2   7       74.96       76.49     15.65 o
 -14   2   7      442.70      410.07     18.17 o
 -12   2   7     1880.90     1965.06     20.81 o
 -10   2   7      120.98      129.18     17.21 o
  -8   2   7      462.57      530.74     18.30 o
  -6   2   7     5894.83     5996.97    136.45 o
  -4   2   7      983.54     1036.98     25.23 o
  -2   2   7       88.84      101.48     17.86 o
   0   2   7    11159.21    11142.16    122.56 o
   2   2   7     1118.38     1304.02     25.08 o
   4   2   7      283.11      236.89     11.05 o
   6   2   7     8757.50     8983.40     76.41 o
   8   2   7     2222.29     2369.79     19.05 o
  10   2   7       26.25       20.54     11.75 o
  12   2   7       46.56       36.66     12.31 o
  14   2   7       98.59      107.72     13.49 o
  16   2   7      279.37      306.86     12.94 o
  18   2   7        0.28       12.96     13.27 o
  20   2   7      260.21      261.93     14.04 o
  22   2   7        0.28       26.69     16.46 o
  24   2   7        0.09       -7.94     15.08 o
  26   2   7       60.45       58.18     15.42 o
 -27   3   7        1.88       22.37     18.78 o
 -25   3   7        0.32       -5.80     17.44 o
 -23   3   7       40.37       59.91     15.79 o
 -21   3   7       13.71       15.88     17.45 o
 -19   3   7      293.35      278.77     17.82 o
 -17   3   7      108.68       67.48     15.44 o
 -15   3   7      173.40      164.94     18.69 o
 -13   3   7        2.61        2.48     15.80 o
 -11   3   7     1075.93     1016.33     18.41 o
  -9   3   7      102.51      110.40     18.92 o
  -7   3   7     2391.63     2299.42     45.13 o
  -5   3   7     1130.19     1074.63     27.57 o
  -3   3   7       47.73       64.06     19.96 o
  -1   3   7      959.89      946.27     23.92 o
   1   3   7      475.35      397.80     15.08 o
   3   3   7     2529.61     2570.26     38.84 o
   5   3   7     1397.39     1303.00     30.12 o
   7   3   7       24.84       43.55     12.54 o
   9   3   7     1101.79      922.50     14.42 o
  11   3   7     2439.58     2382.76     19.13 o
  13   3   7     1692.80     1574.75     32.58 o
  15   3   7       16.68       15.59     14.04 o
  17   3   7       59.70       86.23     14.68 o
  19   3   7        7.03        9.55     14.02 o
  21   3   7      131.18      112.61     15.88 o
  23   3   7        0.51       10.75     14.79 o
  25   3   7        0.02        3.57     16.43 o
 -24   4   7       19.30       30.34     18.94 o
 -22   4   7        3.66       30.33     19.70 o
 -20   4   7       22.11       19.27     17.47 o
 -18   4   7      139.03      124.02     18.56 o
 -16   4   7       49.67       76.56     22.46 o
 -14   4   7      326.69      361.49     23.14 o
 -12   4   7       31.37       40.23     17.31 o
 -10   4   7       53.73       53.40     21.09 o
  -8   4   7        8.69       -3.44     19.67 o
  -6   4   7      501.15      495.37     30.13 o
  -4   4   7      240.23      239.02     23.80 o
  -2   4   7      321.44      344.74     21.31 o
   0   4   7      192.74      190.18     18.40 o
   2   4   7       51.94       62.85     19.06 o
   4   4   7      594.18      504.93     17.37 o
   6   4   7      972.12      947.99     17.58 o
   8   4   7      316.78      261.98     14.68 o
  10   4   7      284.67      250.39     14.58 o
  12   4   7      238.49      204.11     14.70 o
  14   4   7      112.54       93.61     13.95 o
  16   4   7       51.28       59.46     15.35 o
  18   4   7        1.50       14.38     14.76 o
  20   4   7        4.53       13.59     14.93 o
  22   4   7        6.55       24.90     17.44 o
 -21   5   7       45.92       74.46     24.08 o
 -19   5   7       60.32       74.09     21.06 o
 -17   5   7        3.61        7.07     26.12 o
 -15   5   7       39.24       37.52     22.57 o
 -13   5   7      506.31      503.36     33.69 o
 -11   5   7        9.90       19.47     21.87 o
  -9   5   7      114.50      114.05     22.57 o
  -7   5   7      220.71      219.73     25.80 o
  -5   5   7      928.51      919.75     42.13 o
  -3   5   7        3.89       17.10     20.84 o
  -1   5   7      229.76      308.35     23.50 o
   1   5   7     1274.85     1300.66     41.22 o
   3   5   7       17.30       26.69     18.57 o
   5   5   7       38.63       34.88     16.31 o
   7   5   7      731.61      679.84     18.51 o
   9   5   7        0.06       13.25     17.92 o
  11   5   7        0.37       14.47     16.56 o
  13   5   7       11.25       39.61     18.33 o
  15   5   7       15.92        8.55     17.53 o
  17   5   7       33.87       51.37     18.63 o
 -14   6   7        0.47      -15.80     29.50 o
 -12   6   7        1.50       13.40     35.36 o
 -10   6   7       22.85        9.90     34.29 o
  -8   6   7        2.57       -0.97     34.15 o
  -6   6   7       50.62       48.76     27.37 o
  -4   6   7      173.33      191.94     28.07 o
  -2   6   7      321.49      308.58     28.07 o
   0   6   7      551.42      551.57     31.12 o
   2   6   7      183.03      197.42     25.96 o
   4   6   7      210.75      213.55     25.13 o
   6   6   7       36.86       55.08     22.03 o
   8   6   7       53.80       72.66     22.42 o
  10   6   7       30.88       47.17     19.85 o
  12   6   7       18.82       19.79     25.42 o
 -30   0   8        4.81       33.74     21.63 o
 -28   0   8       47.50       50.99     18.85 o
 -26   0   8      300.17      321.16     21.68 o
 -24   0   8      948.33      968.65     23.41 o
 -22   0   8        4.37       31.00     24.12 o
 -20   0   8        9.57      -11.41     36.84 o
 -18   0   8      645.69      766.48     28.46 o
 -16   0   8     3335.46     3687.83     34.09 o
 -14   0   8      371.48      353.00     23.07 o
 -12   0   8      876.60      955.18     26.45 o
 -10   0   8    16512.90    15886.62    282.61 o
  -8   0   8     5869.65     6094.26     90.55 o
  -6   0   8      360.77      435.61     28.60 o
  -4   0   8    10891.75     9723.70    102.06 o
  -2   0   8      270.82      519.04     19.34 o
   0   0   8     3176.43     3841.38     57.94 o
   2   0   8      149.64       61.61     18.28 o
   4   0   8     2518.15     2223.40     23.04 o
   6   0   8      216.16      209.03     15.44 o
   8   0   8       11.20        9.06     16.97 o
  10   0   8       35.09       23.01     14.64 o
  12   0   8     1863.13     1447.54     17.81 o
  14   0   8       17.35       29.50     15.19 o
  16   0   8       96.51       79.15     16.95 o
  18   0   8      125.52      136.74     19.31 o
  20   0   8      353.63      394.51     21.06 o
  22   0   8        1.17        4.11     19.03 o
  24   0   8      114.26      131.60     25.76 o
  26   0   8       32.87       48.11     20.60 o
  28   0   8       19.23       15.29     22.02 o
 -31   1   8        0.07       40.25     34.33 o
 -29   1   8        1.89        9.72     14.77 o
 -27   1   8       92.81      107.09     17.52 o
 -25   1   8      614.28      564.60     23.35 o
 -23   1   8       41.41       48.54     15.68 o
 -21   1   8       28.22       57.57     17.75 o
 -19   1   8        1.53       10.57     16.93 o
 -17   1   8     1060.41      981.59     18.71 o
 -15   1   8      472.29      489.58     16.92 o
 -13   1   8     2317.91     2654.93     24.29 o
 -11   1   8      702.60      817.47     16.98 o
  -9   1   8        5.49       19.80     15.18 o
  -7   1   8     5777.94     5769.07     68.81 o
  -5   1   8     4051.24     3648.14     38.52 o
  -3   1   8     2837.97     2601.75     39.09 o
  -1   1   8     1786.62     1557.62     25.18 o
   1   1   8     1765.22     1645.40     17.42 o
   3   1   8     2212.08     1927.03     16.62 o
   5   1   8      540.17      541.29     12.74 o
   7   1   8     3319.92     3245.38     17.24 o
   9   1   8     2660.37     2867.08     20.10 o
  11   1   8       19.85       24.35      9.78 o
  13   1   8      225.30      210.54     10.69 o
  15   1   8     1031.63     1046.29     15.95 o
  17   1   8      211.00      212.30     11.29 o
  19   1   8       76.45      124.22     16.22 o
  21   1   8      481.36      546.09     13.90 o
  23   1   8        4.74       24.73     14.05 o
  25   1   8        3.13       36.22     13.43 o
  27   1   8        4.25       18.50     15.82 o
 -28   2   8       39.86       29.37     17.39 o
 -26   2   8       48.02       52.57     16.38 o
 -24   2   8        1.06       32.92     16.64 o
 -22   2   8       21.46       54.14     15.93 o
 -20   2   8      206.03      209.62     17.83 o
 -18   2   8      131.73       92.94     14.67 o
 -16   2   8      642.35      658.02     17.66 o
 -14   2   8        0.12        3.28     16.50 o
 -12   2   8     8851.34     9254.51     75.13 o
 -10   2   8      517.61      463.92     18.56 o
  -8   2   8    14774.16    15329.89    125.48 o
  -6   2   8      940.03      892.46     20.26 o
  -4   2   8     3740.60     4286.83     31.69 o
  -2   2   8     9183.61     8841.08    202.45 o
   0   2   8    12445.69    11923.15    150.19 o
   2   2   8     5449.44     5497.02     79.81 o
   4   2   8     1272.71     1085.39     14.39 o
   6   2   8     4012.23     4461.98     38.36 o
   8   2   8     4053.92     3639.78     25.67 o
  10   2   8     3991.63     3803.53     40.28 o
  12   2   8     1605.91     1484.50     14.91 o
  14   2   8      533.47      556.65     13.07 o
  16   2   8      608.61      617.79     13.74 o
  18   2   8       15.93        7.00     14.03 o
  20   2   8       60.67       95.87     14.10 o
  22   2   8       31.52       32.67     14.36 o
  24   2   8       19.32       30.32     14.98 o
  26   2   8       22.80       52.23     14.67 o
 -27   3   8       23.78       25.66     19.80 o
 -25   3   8       56.79       75.19     17.93 o
 -23   3   8        5.35       19.72     16.88 o
 -21   3   8       35.18       38.88     16.26 o
 -19   3   8      234.67      248.04     16.73 o
 -17   3   8      146.97      147.41     18.42 o
 -15   3   8        0.82       13.16     15.22 o
 -13   3   8       59.49       49.43     15.75 o
 -11   3   8       38.26       51.09     17.91 o
  -9   3   8      174.90      174.08     18.39 o
  -7   3   8       44.93       43.04     18.14 o
  -5   3   8        0.35       32.44     20.18 o
  -3   3   8     2147.59     2191.56     46.35 o
  -1   3   8     1594.54     1595.81    167.09 o
   1   3   8      243.08      207.09     15.95 o
   3   3   8      995.42      945.68     17.30 o
   5   3   8       77.46       85.22     13.34 o
   7   3   8      238.62      254.85     12.58 o
   9   3   8       86.10      119.12     12.15 o
  11   3   8      314.99      346.48     13.88 o
  13   3   8       24.58       30.31     11.44 o
  15   3   8       19.79       28.41     12.82 o
  17   3   8     1112.25     1051.53     16.17 o
  19   3   8      463.94      463.65     15.55 o
  21   3   8        1.07        9.57     16.74 o
  23   3   8       30.24       73.75     19.49 o
  25   3   8        0.35       19.77     16.42 o
 -24   4   8       29.94       40.50     21.17 o
 -22   4   8      152.94      168.00     22.31 o
 -20   4   8       36.18       32.33     16.65 o
 -18   4   8       13.48       26.65     20.06 o
 -16   4   8       37.84       73.97     17.64 o
 -14   4   8      152.02      172.63     22.51 o
 -12   4   8      171.86      184.73     18.84 o
 -10   4   8      396.93      349.89     30.12 o
  -8   4   8      306.99      239.21     24.14 o
  -6   4   8       10.96       25.89     28.03 o
  -4   4   8      707.80      822.14     25.63 o
  -2   4   8       30.05       48.22     20.57 o
   0   4   8      153.83      193.44     19.00 o
   2   4   8        0.16       11.43     15.32 o
   4   4   8     1011.74      979.53     17.19 o
   6   4   8       79.47      100.12     15.01 o
   8   4   8       89.86       83.34     13.29 o
  10   4   8       30.60       28.09     13.32 o
  12   4   8        8.15        5.71     13.62 o
  14   4   8      251.88      272.00     13.91 o
  16   4   8        0.40        6.21     16.41 o
  18   4   8       32.35       35.26     16.05 o
  20   4   8      148.59      134.31     15.89 o
  22   4   8        2.97        7.57     17.79 o
 -21   5   8        2.01       13.13     25.81 o
 -19   5   8        0.00       20.40     22.65 o
 -17   5   8       10.80        4.68     23.32 o
 -15   5   8       14.82       25.91     27.19 o
 -13   5   8      398.56      363.27     33.57 o
 -11   5   8        0.19      -11.51     30.84 o
  -9   5   8        2.76      -21.90     25.38 o
  -7   5   8      228.42      226.33     25.89 o
  -5   5   8        2.69       24.18     19.29 o
  -3   5   8      251.79      303.06     20.31 o
  -1   5   8       25.30       32.20     20.17 o
   1   5   8      360.66      375.21     22.51 o
   3   5   8        3.84        1.84     15.91 o
   5   5   8      205.76      225.00     16.25 o
   7   5   8      141.60      109.48     16.17 o
   9   5   8        2.34        5.29     16.88 o
  11   5   8        0.06       12.94     16.06 o
  13   5   8        3.23        0.61     17.28 o
  15   5   8        0.09        9.13     21.00 o
  17   5   8       21.25       25.46     17.48 o
 -14   6   8       25.77       30.43     29.67 o
 -12   6   8        5.82       31.17     28.96 o
 -10   6   8       14.46        7.93     35.01 o
  -8   6   8        0.00       -0.11     24.36 o
  -6   6   8       53.51       58.23     23.82 o
  -4   6   8       22.29       10.83     27.51 o
  -2   6   8        6.74       38.95     26.49 o
   0   6   8       27.36       28.84     23.75 o
   2   6   8       79.64       66.42     24.36 o
   4   6   8       10.06       17.85     24.24 o
   6   6   8       18.62       13.80     22.34 o
   8   6   8        4.08        6.62     21.65 o
  10   6   8        1.32        7.05     20.47 o
 -29   1   9       69.78       95.94     17.04 o
 -27   1   9       66.40       62.48     18.51 o
 -25   1   9       60.92       51.34     16.53 o
 -23   1   9        8.63       27.60     19.99 o
 -21   1   9      117.46      116.75     17.81 o
 -19   1   9       55.90       75.99     15.70 o
 -17   1   9      880.32      805.38     19.06 o
 -15   1   9      416.80      390.87     19.88 o
 -13   1   9      829.85      843.05     18.33 o
 -11   1   9     3511.79     3348.54     44.76 o
  -9   1   9     1020.64     1028.47     20.36 o
  -7   1   9     4368.08     5123.66     69.64 o
  -5   1   9     4016.16     4509.10     55.85 o
  -3   1   9     3966.47     3927.05     55.84 o
  -1   1   9    11639.31    11256.62    114.97 o
   1   1   9     4686.61     5225.71     40.57 o
   3   1   9     2194.47     2491.80     23.67 o
   5   1   9     1533.05     1633.15     19.26 o
   7   1   9    12574.38    12807.84     51.42 o
   9   1   9       50.00       12.83     10.56 o
  11   1   9     1951.86     1788.95     13.29 o
  13   1   9      501.90      446.70     11.51 o
  15   1   9        1.76        1.01     11.22 o
  17   1   9      106.58      130.91     12.35 o
  19   1   9      206.81      180.27     12.77 o
  21   1   9      210.15      271.03     14.08 o
  23   1   9        0.56        1.86     13.31 o
  25   1   9       66.89       68.23     15.09 o
  27   1   9        0.31        1.05     15.20 o
 -28   2   9        4.91      -10.79     19.81 o
 -26   2   9       33.10       30.53     17.27 o
 -24   2   9      108.21       65.54     16.66 o
 -22   2   9       64.35       56.47     15.96 o
 -20   2   9      306.81      287.72     18.55 o
 -18   2   9      656.18      656.39     16.69 o
 -16   2   9       85.38       93.25     14.64 o
 -14   2   9      235.98      246.00     16.35 o
 -12   2   9       14.89       25.05     16.98 o
 -10   2   9      509.46      616.33     18.05 o
  -8   2   9      664.65      615.01     20.09 o
  -6   2   9     1410.32     1616.28     21.50 o
  -4   2   9      699.77      655.92     18.08 o
  -2   2   9     1399.52     1384.23     19.59 o
   0   2   9        6.45        0.61     12.80 o
   2   2   9       17.72       18.51     12.50 o
   4   2   9      118.77       70.19     11.44 o
   6   2   9     5547.98     5958.87     65.36 o
   8   2   9     1817.18     1932.32     36.88 o
  10   2   9        2.65       20.50     11.08 o
  12   2   9        6.15       13.92     12.52 o
  14   2   9      365.36      336.22     12.90 o
  16   2   9        8.37       31.93     11.63 o
  18   2   9      685.02      786.87     15.02 o
  20   2   9      336.34      317.73     16.00 o
  22   2   9       15.20       17.41     16.51 o
  24   2   9       63.42       78.08     16.84 o
  26   2   9        4.09       13.17     17.53 o
 -27   3   9        9.70       22.28     20.36 o
 -25   3   9       41.79       55.46     19.39 o
 -23   3   9      285.65      311.87     17.91 o
 -21   3   9       42.95       40.36     16.56 o
 -19   3   9      163.86      168.04     16.29 o
 -17   3   9      104.52       85.07     18.31 o
 -15   3   9      215.67      240.29     17.25 o
 -13   3   9      604.22      541.13     19.79 o
 -11   3   9      887.66      743.09     17.97 o
  -9   3   9      484.90      432.59     19.53 o
  -7   3   9     1877.98     2010.60     67.71 o
  -5   3   9     7165.95     6853.61    109.32 o
  -3   3   9       37.16       31.56     14.37 o
  -1   3   9     4511.30     4789.86     53.12 o
   1   3   9      168.01      242.15     13.21 o
   3   3   9      373.40      455.06     14.78 o
   5   3   9      295.70      299.08     14.09 o
   7   3   9     1368.26     1239.90     15.58 o
   9   3   9     1084.63     1232.74     23.79 o
  11   3   9     1255.02     1191.96     15.79 o
  13   3   9        0.33       10.14     12.39 o
  15   3   9      497.81      490.15     15.49 o
  17   3   9      242.06      229.33     14.39 o
  19   3   9       40.36       26.95     14.16 o
  21   3   9        7.35        8.53     14.43 o
  23   3   9        0.80       25.80     16.69 o
 -24   4   9       33.46       30.94     21.12 o
 -22   4   9       46.93       53.80     17.61 o
 -20   4   9       34.23       51.23     19.78 o
 -18   4   9       33.45       23.65     20.53 o
 -16   4   9       66.35       39.67     17.96 o
 -14   4   9       81.87       69.10     20.60 o
 -12   4   9     1279.71     1266.18     30.14 o
 -10   4   9      155.46      155.02     29.45 o
  -8   4   9      223.86      224.10     23.87 o
  -6   4   9      190.82      226.39     24.41 o
  -4   4   9      129.50      129.74     29.20 o
  -2   4   9      145.41      168.22     21.28 o
   0   4   9      805.82      782.03     20.05 o
   2   4   9      185.95      228.83     16.45 o
   4   4   9        2.07       10.75     14.92 o
   6   4   9       55.04       30.95     14.16 o
   8   4   9        4.08       19.98     13.78 o
  10   4   9      496.37      518.58     16.38 o
  12   4   9      394.47      367.22     14.51 o
  14   4   9       91.88      122.76     14.53 o
  16   4   9        0.13       17.18     13.78 o
  18   4   9       39.99       42.51     16.20 o
  20   4   9        1.82        3.13     15.77 o
 -21   5   9       15.85       21.80     30.18 o
 -19   5   9        7.92       39.21     21.48 o
 -17   5   9        2.20       -3.65     27.62 o
 -15   5   9       14.38       49.23     33.56 o
 -13   5   9       87.80       92.24     23.20 o
 -11   5   9      722.17      698.21     28.46 o
  -9   5   9       34.93       30.02     31.07 o
  -7   5   9      753.83      713.35     48.53 o
  -5   5   9      213.23      218.00     18.28 o
  -3   5   9      319.59      306.60     28.45 o
  -1   5   9     1358.86     1377.62     41.09 o
   1   5   9        4.82        0.78     18.73 o
   3   5   9        0.62        8.54     18.26 o
   5   5   9       27.71       25.44     16.75 o
   7   5   9       90.88       80.35     15.90 o
   9   5   9        3.65       10.84     17.91 o
  11   5   9       43.86       62.28     15.89 o
  13   5   9       83.78       95.29     18.86 o
  15   5   9        6.90        6.54     17.65 o
  17   5   9       68.68       75.90     19.19 o
 -14   6   9       64.01       56.57     36.71 o
 -12   6   9        1.16        9.36     28.79 o
 -10   6   9       36.77       52.49     34.82 o
  -8   6   9       29.89       27.55     25.10 o
  -6   6   9      396.80      440.71     29.47 o
  -4   6   9       25.30       36.32     27.63 o
  -2   6   9       46.91       64.53     23.61 o
   0   6   9        0.24       24.34     24.73 o
   2   6   9       33.33       39.09     24.43 o
   4   6   9        6.13       14.76     23.84 o
   6   6   9        0.63       16.75     22.69 o
   8   6   9       54.22       77.97     21.91 o
  10   6   9       12.54        9.77     21.28 o
 -30   0  10        3.90        2.61     28.57 o
 -28   0  10       19.49       38.13     26.56 o
 -26   0  10      190.85      181.39     30.61 o
 -24   0  10       21.09       30.08     29.08 o
 -22   0  10     5565.81     5451.88     46.46 o
 -20   0  10     1243.13     1115.52     26.58 o
 -18   0  10       28.50       22.72     22.12 o
 -16   0  10      170.60      187.12     21.46 o
 -14   0  10       29.71       47.03     21.65 o
 -12   0  10      115.44       88.76     19.35 o
 -10   0  10      244.22      140.42     22.64 o
  -8   0  10    14151.44    13261.01    258.35 o
  -6   0  10    11589.46    11050.37    155.03 o
  -4   0  10    31938.75    31473.76    489.93 o
  -2   0  10    16162.76    14999.48    278.56 o
   0   0  10    26588.54    28343.95    346.75 o
   2   0  10     3968.97     3998.25     47.03 o
   4   0  10      110.58       85.79     15.60 o
   6   0  10     1246.03     1302.44     18.46 o
   8   0  10     2792.51     2591.10     23.49 o
  10   0  10     3356.46     3078.10     26.40 o
  12   0  10     1542.99     1923.99     25.67 o
  14   0  10     2516.57     2548.15     26.34 o
  16   0  10        3.61       45.83     16.56 o
  18   0  10     1614.93     1443.58     21.74 o
  20   0  10      274.30      227.10     20.58 o
  22   0  10       27.76        3.30     21.86 o
  24   0  10        9.35       21.24     22.26 o
  26   0  10        2.58       12.64     19.37 o
 -29   1  10        3.60        4.20     15.66 o
 -27   1  10        8.06       25.49     15.95 o
 -25   1  10      142.91      144.32     17.91 o
 -23   1  10       18.18       30.23     16.36 o
 -21   1  10      216.75      207.41     15.58 o
 -19   1  10      348.14      282.56     15.62 o
 -17   1  10      146.68      140.73     13.75 o
 -15   1  10      342.61      239.25     18.03 o
 -13   1  10      136.55      124.12     15.65 o
 -11   1  10     6325.45     6037.22     58.52 o
  -9   1  10    11125.54    11179.95    151.31 o
  -7   1  10      782.47      907.44     20.00 o
  -5   1  10     6745.19     6423.54     82.94 o
  -3   1  10    12077.47    11969.51    169.26 o
  -1   1  10     1280.35     1079.99     20.87 o
   1   1  10     1144.19     1134.29     14.93 o
   3   1  10      531.31      411.82     12.14 o
   5   1  10     1763.01     1922.57     15.78 o
   7   1  10     5463.59     5706.28     25.81 o
   9   1  10     1661.14     1802.89     22.78 o
  11   1  10      153.92      120.58     10.76 o
  13   1  10      213.83      272.40     10.81 o
  15   1  10       60.20       79.18     10.20 o
  17   1  10       40.52       54.93     10.71 o
  19   1  10      310.62      277.73     12.73 o
  21   1  10        1.27       22.57     15.84 o
  23   1  10       49.67       49.13     13.09 o
  25   1  10       15.43       43.81     15.23 o
  27   1  10        5.12       11.51     18.85 o
 -28   2  10       11.99        9.61     19.78 o
 -26   2  10       37.29       66.05     17.47 o
 -24   2  10      209.24      247.29     15.16 o
 -22   2  10       70.64       54.21     18.15 o
 -20   2  10        8.29       36.37     15.12 o
 -18   2  10      145.14       85.36     17.63 o
 -16   2  10      310.85      277.65     16.25 o
 -14   2  10     1982.21     1972.03     24.09 o
 -12   2  10      994.69     1099.46     22.25 o
 -10   2  10      133.78      109.43     15.80 o
  -8   2  10     1406.70     1335.09     20.30 o
  -6   2  10     9766.46     9315.28    120.17 o
  -4   2  10     2438.07     2179.60     58.42 o
  -2   2  10        5.14       -0.82     14.77 o
   0   2  10      826.29     1124.16     16.64 o
   2   2  10      502.69      460.43     13.30 o
   4   2  10     1099.68     1239.45     13.64 o
   6   2  10     2958.68     2859.57     33.23 o
   8   2  10     2091.53     2258.79     21.10 o
  10   2  10       37.27       52.86     11.78 o
  12   2  10       38.43       26.64     13.99 o
  14   2  10      383.78      382.72     12.51 o
  16   2  10      138.00      180.37     12.33 o
  18   2  10      854.66      802.96     19.33 o
  20   2  10      112.87      102.17     14.11 o
  22   2  10        6.86       30.61     15.52 o
  24   2  10        0.66       20.03     15.30 o
  26   2  10       12.20        4.91     19.76 o
 -27   3  10        0.41       32.59     20.10 o
 -25   3  10       21.23       29.36     17.76 o
 -23   3  10       68.86       73.53     15.99 o
 -21   3  10       31.58       46.73     16.35 o
 -19   3  10      196.30      184.48     15.34 o
 -17   3  10      314.49      310.64     19.25 o
 -15   3  10      217.73      217.17     16.84 o
 -13   3  10        1.22       15.37     16.60 o
 -11   3  10      115.10      147.40     15.73 o
  -9   3  10     1275.67     1350.45     26.21 o
  -7   3  10      222.18      233.54     24.38 o
  -5   3  10      388.49      359.26     21.22 o
  -3   3  10      331.77      322.21     15.78 o
  -1   3  10     3441.05     3269.03     71.99 o
   1   3  10     1853.60     2041.00     64.67 o
   3   3  10       32.98       32.52     12.59 o
   5   3  10      460.80      575.87     13.60 o
   7   3  10       60.50       35.97     12.66 o
   9   3  10      225.82      227.79     11.80 o
  11   3  10     1087.18     1040.77     20.95 o
  13   3  10       70.07       89.82     12.03 o
  15   3  10        1.88       -0.69     12.83 o
  17   3  10      179.87      169.60     15.22 o
  19   3  10       97.84       91.25     14.81 o
  21   3  10       72.40       61.05     13.78 o
  23   3  10        5.73       25.00     18.05 o
 -24   4  10       16.30       38.32     18.85 o
 -22   4  10        1.63       -2.50     18.41 o
 -20   4  10        5.39        0.19     20.59 o
 -18   4  10       27.43       42.69     21.24 o
 -16   4  10       37.54       20.38     19.08 o
 -14   4  10      333.58      307.76     21.30 o
 -12   4  10      316.63      324.84     23.37 o
 -10   4  10     2440.94     2337.32     36.91 o
  -8   4  10      158.50      121.61     29.79 o
  -6   4  10      337.72      368.78     30.00 o
  -4   4  10     2130.69     2196.72    129.89 o
  -2   4  10      316.77      398.67     19.50 o
   0   4  10      110.47       59.20     17.47 o
   2   4  10      455.35      447.89     22.27 o
   4   4  10      980.18      921.71     19.47 o
   6   4  10      635.93      600.29     18.16 o
   8   4  10      451.30      424.84     16.34 o
  10   4  10       40.28       60.83     12.30 o
  12   4  10        4.64       17.62     12.35 o
  14   4  10      286.30      254.99     15.69 o
  16   4  10       64.30       74.18     14.89 o
  18   4  10       13.46       18.74     14.56 o
  20   4  10       56.93       52.29     17.62 o
 -21   5  10        1.14        4.14     27.32 o
 -19   5  10       42.54       52.20     27.68 o
 -17   5  10        1.37        7.69     24.97 o
 -15   5  10        7.55       19.99     26.82 o
 -13   5  10      314.42      297.14     33.48 o
 -11   5  10        3.12       29.73     31.60 o
  -9   5  10       24.94       32.53     22.48 o
  -7   5  10      465.33      521.25     31.28 o
  -5   5  10      457.13      429.20     19.23 o
  -3   5  10       27.00       22.58     25.09 o
  -1   5  10      329.82      351.62     21.03 o
   1   5  10      382.40      344.93     22.06 o
   3   5  10       18.44       14.82     18.58 o
   5   5  10      188.55      155.50     16.51 o
   7   5  10        6.57       10.74     17.84 o
   9   5  10       88.37      105.49     17.67 o
  11   5  10       78.38       90.13     15.89 o
  13   5  10        5.93       15.87     17.54 o
  15   5  10        1.92       17.42     17.86 o
  17   5  10        8.15       12.09     20.59 o
 -14   6  10       44.41       36.10     53.56 o
 -12   6  10        0.20       35.42     35.67 o
 -10   6  10       18.39       38.68     28.88 o
  -8   6  10        0.97       18.17     24.64 o
  -6   6  10      109.56       93.63     28.38 o
  -4   6  10      106.36      120.12     27.83 o
  -2   6  10      115.84      139.32     23.96 o
   0   6  10        1.20        2.28     26.18 o
   2   6  10       16.61       34.33     25.87 o
   4   6  10       29.67       27.35     25.16 o
   6   6  10       33.79       44.29     23.37 o
   8   6  10        0.64        5.85     22.12 o
  10   6  10        3.87       17.97     23.41 o
 -29   1  11       95.74       66.79     17.30 o
 -27   1  11       32.03       47.30     20.04 o
 -25   1  11        1.62       11.95     17.08 o
 -23   1  11      657.47      647.64     19.94 o
 -21   1  11      647.04      663.81     18.30 o
 -19   1  11        0.46        0.49     14.82 o
 -17   1  11     1296.11     1256.35     24.01 o
 -15   1  11     1450.19     1365.50     22.66 o
 -13   1  11        6.13       15.61     14.23 o
 -11   1  11     1103.33     1353.45     27.98 o
  -9   1  11        2.44       23.73     16.16 o
  -7   1  11    24921.99    25245.07    182.53 o
  -5   1  11     1714.42     1852.61     27.00 o
  -3   1  11     1212.11     1097.47     16.86 o
  -1   1  11      951.86      974.11     13.11 o
   1   1  11      597.63      651.49     13.13 o
   3   1  11     3232.78     2851.30     17.04 o
   5   1  11     4187.03     4696.62     28.72 o
   7   1  11     2689.28     2769.57     20.16 o
   9   1  11     1438.08     1420.05     15.30 o
  11   1  11      591.91      604.08     13.52 o
  13   1  11        0.80       36.81      9.61 o
  15   1  11      481.50      385.52     11.18 o
  17   1  11        7.49       16.07     12.25 o
  19   1  11       65.54      103.71     13.26 o
  21   1  11       76.45       79.63     16.08 o
  23   1  11      378.08      374.20     14.99 o
  25   1  11      126.38      103.65     15.89 o
 -28   2  11       57.14       34.33     18.34 o
 -26   2  11       76.90       73.45     17.93 o
 -24   2  11       63.74       55.53     16.56 o
 -22   2  11        2.76        4.55     18.67 o
 -20   2  11       56.39       68.34     16.60 o
 -18   2  11       50.57       53.69     16.42 o
 -16   2  11        0.25       -6.17     14.55 o
 -14   2  11       62.46       51.13     19.41 o
 -12   2  11     1450.86     1371.50     19.13 o
 -10   2  11      138.61      174.51     15.93 o
  -8   2  11       42.39       55.07     14.55 o
  -6   2  11      609.30      538.14     17.75 o
  -4   2  11      557.15      677.48     16.00 o
  -2   2  11      107.87      170.07     12.49 o
   0   2  11     2781.37     2745.54     40.15 o
   2   2  11      221.62      301.38     14.03 o
   4   2  11     2425.65     2614.09     32.13 o
   6   2  11     7142.75     7382.00     66.50 o
   8   2  11      744.87      723.30     11.41 o
  10   2  11     1199.00     1316.34     14.70 o
  12   2  11       51.91       23.76     11.44 o
  14   2  11      413.44      445.91     13.78 o
  16   2  11       18.75       14.84     11.81 o
  18   2  11       24.75       35.05     12.57 o
  20   2  11      927.61      975.17     18.45 o
  22   2  11        0.42        7.22     15.82 o
  24   2  11       39.58       49.96     15.04 o
 -27   3  11        4.87        5.85     18.67 o
 -25   3  11       46.48       47.87     17.93 o
 -23   3  11       18.62       15.56     17.12 o
 -21   3  11       81.01       53.47     16.26 o
 -19   3  11        8.64       23.28     14.82 o
 -17   3  11      220.08      220.52     17.08 o
 -15   3  11      308.77      245.99     17.34 o
 -13   3  11      342.51      388.47     17.33 o
 -11   3  11     1700.15     1542.99     42.76 o
  -9   3  11      381.28      347.09     20.70 o
  -7   3  11      738.80      713.92     23.07 o
  -5   3  11      825.77      786.54     36.90 o
  -3   3  11     5866.64     5653.13    122.69 o
  -1   3  11     1017.42     1004.17     18.26 o
   1   3  11      375.44      315.78     16.08 o
   3   3  11      861.41      742.49     16.44 o
   5   3  11      257.38      255.93     12.10 o
   7   3  11       33.01       39.93     11.38 o
   9   3  11      518.82      585.65     17.02 o
  11   3  11      866.49      875.37     13.93 o
  13   3  11      610.58      590.68     14.58 o
  15   3  11     1124.42     1142.09     15.29 o
  17   3  11       63.71       80.81     17.47 o
  19   3  11      133.55      136.92     15.99 o
  21   3  11        1.85        9.14     16.13 o
  23   3  11       22.92       22.01     17.13 o
 -24   4  11       33.66       32.17     19.32 o
 -22   4  11        3.64       14.79     20.81 o
 -20   4  11        1.54       -3.16     17.36 o
 -18   4  11      109.09       97.40     16.93 o
 -16   4  11       75.42       82.39     22.09 o
 -14   4  11       26.32       31.22     18.76 o
 -12   4  11       10.59       33.59     29.89 o
 -10   4  11       63.98       62.84     27.08 o
  -8   4  11     2226.08     2100.97    186.58 o
  -6   4  11      841.88      799.14     47.53 o
  -4   4  11      575.03      593.41     20.93 o
  -2   4  11      533.20      560.99     18.25 o
   0   4  11      100.81       98.54     19.58 o
   2   4  11       61.76       68.70     15.03 o
   4   4  11      354.11      359.39     17.69 o
   6   4  11      871.13      910.02     19.19 o
   8   4  11     1342.80     1317.28     54.22 o
  10   4  11        1.84        0.47     14.59 o
  12   4  11        0.05        2.55     13.97 o
  14   4  11      242.19      249.57     15.88 o
  16   4  11       21.34       31.12     14.91 o
  18   4  11        4.26       27.79     16.56 o
  20   4  11       38.01       19.84     17.42 o
 -19   5  11        5.41       23.78     22.04 o
 -17   5  11       35.55       66.64     27.70 o
 -15   5  11      177.55      181.78     26.80 o
 -13   5  11      246.33      237.96     27.14 o
 -11   5  11      152.10      145.89     23.12 o
  -9   5  11      323.65      333.70     27.11 o
  -7   5  11       88.61      104.50     20.74 o
  -5   5  11       16.14       62.21     30.36 o
  -3   5  11      113.81      127.06     22.02 o
  -1   5  11       61.53       79.97     22.45 o
   1   5  11      100.64      139.36     19.94 o
   3   5  11      117.93      141.75     19.64 o
   5   5  11      424.99      399.06     17.23 o
   7   5  11        3.32       10.07     16.08 o
   9   5  11      128.02      116.37     18.55 o
  11   5  11      139.74      151.91     17.41 o
  13   5  11        6.60       14.89     15.99 o
  15   5  11        7.69       23.71     16.18 o
 -12   6  11       45.85       67.08     35.66 o
 -10   6  11       34.93       59.03     29.48 o
  -8   6  11       40.75       48.17     28.69 o
  -6   6  11       31.18       48.68     28.04 o
  -4   6  11       16.26       22.78     22.15 o
  -2   6  11       61.97       76.65     28.92 o
   0   6  11      325.53      279.68     24.33 o
   2   6  11      127.49      114.32     22.78 o
   4   6  11        2.29       26.07     23.82 o
   6   6  11        4.32        5.55     21.54 o
   8   6  11       10.11       25.88     22.39 o
 -30   0  12       63.17      103.57     50.01 o
 -28   0  12      298.97      273.00     29.15 o
 -26   0  12        1.32       -8.19     25.54 o
 -24   0  12      194.84      152.03     20.73 o
 -22   0  12     1274.15     1249.55     35.81 o
 -20   0  12      148.56      166.25     20.91 o
 -18   0  12      997.17      988.77     30.55 o
 -16   0  12      243.44      230.11     59.33 o
 -14   0  12     1028.93      957.46     30.31 o
 -12   0  12       35.59       50.16     21.84 o
 -10   0  12     5791.53     5592.36     42.68 o
  -8   0  12     4989.53     5268.08     63.20 o
  -6   0  12       15.12       67.95     17.64 o
  -4   0  12    17154.54    18179.23    354.70 o
  -2   0  12    13834.66    15103.95    258.55 o
   0   0  12     3672.96     3234.48     36.28 o
   2   0  12    13183.81    13962.39    132.75 o
   4   0  12      400.07      352.98     16.66 o
   6   0  12    14218.68    13855.28    128.70 o
   8   0  12     1769.52     1808.80     20.65 o
  10   0  12       12.88        8.10     15.11 o
  12   0  12      100.03       86.75     18.37 o
  14   0  12       27.58       27.60     15.19 o
  16   0  12     3192.79     2894.13     26.27 o
  18   0  12      263.15      334.46     16.21 o
  20   0  12       99.86      177.47     19.15 o
  22   0  12       51.45      106.27     22.37 o
  24   0  12        7.21        4.26     22.86 o
  26   0  12      116.08      136.95     35.35 o
 -29   1  12        4.61        9.04     15.13 o
 -27   1  12        7.34       15.19     15.75 o
 -25   1  12       22.94       22.59     16.23 o
 -23   1  12      348.80      298.01     17.80 o
 -21   1  12      475.50      527.29     16.70 o
 -19   1  12      969.19     1008.46     21.89 o
 -17   1  12        0.36       -1.14     14.44 o
 -15   1  12      217.06      153.40     16.29 o
 -13   1  12       11.77        7.28     15.52 o
 -11   1  12      614.74      527.76     19.95 o
  -9   1  12        1.05       14.64     15.99 o
  -7   1  12     3368.70     3797.57     42.37 o
  -5   1  12     1568.15     1332.46     26.61 o
  -3   1  12     1265.75     1407.79     16.68 o
  -1   1  12      753.18      767.18     12.68 o
   1   1  12    10305.36     9839.10    117.01 o
   3   1  12      652.49      691.18     15.53 o
   5   1  12     2008.85     1685.28     20.93 o
   7   1  12       28.11       13.58     10.18 o
   9   1  12      492.56      504.96     10.97 o
  11   1  12     3771.62     3952.29     28.58 o
  13   1  12      444.81      420.80     12.10 o
  15   1  12      191.46      220.82     11.93 o
  17   1  12      111.33      140.47     11.32 o
  19   1  12      176.98      219.80     13.38 o
  21   1  12       96.82      109.83     17.45 o
  23   1  12       74.74      103.18     14.00 o
  25   1  12      164.99      137.40     24.67 o
 -28   2  12       10.51       21.06     18.35 o
 -26   2  12       94.81      105.53     16.55 o
 -24   2  12      211.10      184.94     18.12 o
 -22   2  12        0.59       28.51     16.75 o
 -20   2  12      113.27      149.10     16.83 o
 -18   2  12        4.21       -0.35     16.32 o
 -16   2  12      337.06      325.91     18.68 o
 -14   2  12      133.19      141.33     17.74 o
 -12   2  12     1580.79     1693.88     20.51 o
 -10   2  12     2967.18     2725.55     22.78 o
  -8   2  12     5342.32     5441.52     70.22 o
  -6   2  12       46.64      162.27     14.27 o
  -4   2  12     6381.73     6424.18     91.00 o
  -2   2  12      594.80      652.13     21.46 o
   0   2  12     1287.57     1166.14     14.37 o
   2   2  12     2857.64     2550.78     45.50 o
   4   2  12     3127.47     3111.04     36.39 o
   6   2  12     2538.08     2536.42     22.57 o
   8   2  12     1452.85     1381.88     14.15 o
  10   2  12      369.63      375.26     12.48 o
  12   2  12     3571.07     3460.40     18.50 o
  14   2  12      166.10      163.02     12.88 o
  16   2  12        9.66        7.14     13.43 o
  18   2  12      117.02      155.25     12.84 o
  20   2  12        4.94        1.97     13.05 o
  22   2  12       95.58       83.83     16.33 o
  24   2  12       51.68       41.09     15.56 o
 -27   3  12       35.03       28.01     17.82 o
 -25   3  12        2.70       -5.19     17.62 o
 -23   3  12       36.58       44.67     20.45 o
 -21   3  12       10.84       11.24     16.39 o
 -19   3  12        9.40       -3.98     20.59 o
 -17   3  12       14.02       24.71     15.51 o
 -15   3  12      822.53      798.66     17.33 o
 -13   3  12      155.37      159.21     17.56 o
 -11   3  12      455.19      438.07     18.57 o
  -9   3  12      192.77      198.39     18.73 o
  -7   3  12      817.96      860.97     22.63 o
  -5   3  12      284.65      333.93     15.86 o
  -3   3  12     1328.73     1289.09     26.40 o
  -1   3  12     1042.80     1162.71     22.47 o
   1   3  12      978.49      875.93     19.04 o
   3   3  12      780.41      745.09     15.16 o
   5   3  12     1041.20     1063.81     14.42 o
   7   3  12      178.35      153.82     10.89 o
   9   3  12      183.16      141.04     11.90 o
  11   3  12        7.18        4.90     13.30 o
  13   3  12        1.36        4.49     11.67 o
  15   3  12       69.87       76.76     12.57 o
  17   3  12        0.01        4.93     12.92 o
  19   3  12        0.62       14.73     13.90 o
  21   3  12       78.33       80.72     17.95 o
  23   3  12        2.26       21.12     14.78 o
 -24   4  12       20.00       23.64     19.20 o
 -22   4  12       67.86       80.10     18.41 o
 -20   4  12       84.87       98.48     18.90 o
 -18   4  12      236.60      219.07     18.05 o
 -16   4  12       11.78       15.38     22.74 o
 -14   4  12       31.78      106.54     21.60 o
 -12   4  12        0.23       33.00     24.12 o
 -10   4  12      622.94      524.65     22.70 o
  -8   4  12       77.75       86.04     20.91 o
  -6   4  12      259.69      338.46     24.65 o
  -4   4  12      523.87      485.33     18.76 o
  -2   4  12        5.81      -11.15     17.88 o
   0   4  12     1155.32     1162.84     23.24 o
   2   4  12      311.92      321.74     15.92 o
   4   4  12      186.06      169.76     14.84 o
   6   4  12      211.46      170.34     14.07 o
   8   4  12      211.85      214.28     14.26 o
  10   4  12       43.69       19.20     13.20 o
  12   4  12      183.18      205.87     15.58 o
  14   4  12        6.13       24.29     14.66 o
  16   4  12       29.33       39.06     15.05 o
  18   4  12       13.90       24.48     15.81 o
  20   4  12        9.90       14.47     18.89 o
 -19   5  12        0.12       16.34     25.00 o
 -17   5  12       31.72       29.86     48.38 o
 -15   5  12       24.54       40.32     23.60 o
 -13   5  12        5.41       64.39     26.49 o
 -11   5  12       66.98       87.90     31.40 o
  -9   5  12       76.95      102.74     22.97 o
  -7   5  12      225.79      200.80     22.97 o
  -5   5  12      171.80      163.50     20.72 o
  -3   5  12       49.70       46.25     19.23 o
  -1   5  12       77.26       63.67     20.54 o
   1   5  12       31.47       35.74     21.37 o
   3   5  12        4.55       33.24     21.15 o
   5   5  12       76.35       85.89     19.71 o
   7   5  12       47.13       32.72     17.28 o
   9   5  12       42.37       35.81     16.13 o
  11   5  12       42.23       31.88     16.37 o
  13   5  12       55.25       37.16     19.40 o
  15   5  12        0.01       22.45     18.93 o
 -12   6  12        0.43       20.72     26.53 o
 -10   6  12        7.35       15.73     25.16 o
  -8   6  12       16.49       30.34     29.03 o
  -6   6  12       18.18       21.78     20.08 o
  -4   6  12        0.32        6.84     28.07 o
  -2   6  12       68.07       88.59     34.94 o
   0   6  12        8.72        5.12     25.76 o
   2   6  12       75.57       84.12     22.39 o
   4   6  12       34.11       41.59     21.45 o
   6   6  12        5.22       17.58     22.34 o
   8   6  12        1.02       14.62     21.96 o
 -29   1  13        9.65        5.41     21.35 o
 -27   1  13      250.99      236.99     19.34 o
 -25   1  13       82.30       95.29     21.65 o
 -23   1  13      170.72      202.51     14.92 o
 -21   1  13      756.19      758.95     17.51 o
 -19   1  13      152.41      161.95     14.99 o
 -17   1  13       22.01       37.18     15.90 o
 -15   1  13       85.75       56.59     15.94 o
 -13   1  13       32.47       68.23     14.25 o
 -11   1  13       67.07       60.77     13.11 o
  -9   1  13       45.15       84.81     14.79 o
  -7   1  13     3294.88     3370.07     43.87 o
  -5   1  13     1093.83     1019.77     18.62 o
  -3   1  13      374.35      486.52     13.36 o
  -1   1  13     3801.44     3775.04     58.79 o
   1   1  13       32.10       -6.30     11.81 o
   3   1  13     5273.07     4986.24     30.24 o
   5   1  13      799.55      907.13     12.31 o
   7   1  13      850.90      946.65     13.35 o
   9   1  13     4876.39     5086.07     41.07 o
  11   1  13        3.44       10.29     10.35 o
  13   1  13      137.67      213.23     10.09 o
  15   1  13       97.72       68.59     10.22 o
  17   1  13      134.69      201.86     11.39 o
  19   1  13      517.93      423.81     13.83 o
  21   1  13        0.93       -1.49     14.64 o
  23   1  13      183.43      145.42     15.16 o
  25   1  13       23.36       43.69     15.23 o
 -28   2  13        5.74       17.20     22.11 o
 -26   2  13       68.54       69.37     19.21 o
 -24   2  13       97.67       90.55     16.77 o
 -22   2  13       93.66       90.49     17.23 o
 -20   2  13       83.32       62.78     16.72 o
 -18   2  13      188.16      180.67     18.36 o
 -16   2  13      749.81      737.12     18.26 o
 -14   2  13     1814.10     1918.55     22.15 o
 -12   2  13      610.15      619.20     18.02 o
 -10   2  13      852.69      880.60     17.81 o
  -8   2  13     2047.36     1813.77     69.65 o
  -6   2  13      635.00      692.88     15.24 o
  -4   2  13       69.58       98.69     12.42 o
  -2   2  13      145.58      164.71     12.55 o
   0   2  13      804.84      816.42     17.09 o
   2   2  13      480.86      422.72     12.48 o
   4   2  13      904.53      904.67     13.50 o
   6   2  13      547.07      697.85     11.70 o
   8   2  13      164.03      229.00     11.51 o
  10   2  13      320.39      330.58     11.64 o
  12   2  13     4351.54     4407.12     43.14 o
  14   2  13      557.35      561.29     11.48 o
  16   2  13      177.08      188.42     13.13 o
  18   2  13        2.69       13.16     12.93 o
  20   2  13      242.05      189.74     14.24 o
  22   2  13       73.50       80.94     14.73 o
  24   2  13      111.64       84.47     16.53 o
 -27   3  13        2.32       -4.44     20.23 o
 -25   3  13       27.29       49.76     16.93 o
 -23   3  13       22.64       40.48     17.58 o
 -21   3  13       45.81       41.56     16.47 o
 -19   3  13      495.35      569.53     18.55 o
 -17   3  13      284.26      213.80     17.07 o
 -15   3  13       66.86       78.64     17.57 o
 -13   3  13      445.69      476.82     17.64 o
 -11   3  13      654.70      622.45     20.82 o
  -9   3  13     2277.21     2155.46     35.15 o
  -7   3  13        7.33        5.75     18.09 o
  -5   3  13       46.83       47.27     15.71 o
  -3   3  13      264.02      286.18     13.70 o
  -1   3  13       64.57       33.85     14.02 o
   1   3  13       22.86       17.60     12.06 o
   3   3  13      445.68      385.58     13.26 o
   5   3  13      213.68      193.34     12.04 o
   7   3  13     1363.54     1145.33     22.07 o
   9   3  13     1794.11     1828.02     14.83 o
  11   3  13     1245.09     1086.65     15.54 o
  13   3  13        3.65        6.59     12.31 o
  15   3  13       55.16       76.71     14.12 o
  17   3  13        4.38       32.43     12.91 o
  19   3  13        1.70        8.11     13.71 o
  21   3  13       67.86       54.64     17.19 o
 -24   4  13       18.48        8.06     20.38 o
 -22   4  13      160.56      168.00     21.39 o
 -20   4  13       22.07       26.53     21.10 o
 -18   4  13      103.04      133.28     21.41 o
 -16   4  13       12.10       29.95     19.27 o
 -14   4  13      293.80      288.24     26.78 o
 -12   4  13       98.80      109.39     29.92 o
 -10   4  13      210.70      248.37     29.89 o
  -8   4  13      541.71      488.31     33.91 o
  -6   4  13      176.56      186.99     17.97 o
  -4   4  13     1493.48     1367.25     35.45 o
  -2   4  13        6.24        7.66     17.81 o
   0   4  13      187.79      216.33     18.18 o
   2   4  13      112.08      154.77     17.89 o
   4   4  13      269.83      233.59     16.02 o
   6   4  13      149.65      125.84     14.81 o
   8   4  13       37.45       25.25     13.66 o
  10   4  13      169.22      204.45     15.28 o
  12   4  13        3.34       10.54     13.04 o
  14   4  13       17.88       42.67     15.80 o
  16   4  13        0.78        6.34     13.61 o
  18   4  13        4.52       22.88     15.19 o
 -19   5  13        2.93       -8.51     29.23 o
 -17   5  13       41.36       64.81     36.25 o
 -15   5  13       75.17       97.06     33.36 o
 -13   5  13       53.71      104.46     39.65 o
 -11   5  13      119.60      142.35     31.80 o
  -9   5  13        8.53       13.38     18.22 o
  -7   5  13      491.82      447.66     20.10 o
  -5   5  13       10.38       11.50     22.14 o
  -3   5  13      163.48      199.38     22.79 o
  -1   5  13       52.68       71.27     20.17 o
   1   5  13       37.06       47.28     17.82 o
   3   5  13      257.82      253.41     20.20 o
   5   5  13       24.46       19.87     16.23 o
   7   5  13       52.05       66.72     19.52 o
   9   5  13       56.71       52.50     19.20 o
  11   5  13        4.84       13.16     15.47 o
  13   5  13       33.07       28.03     16.30 o
  15   5  13       42.18       41.83     19.18 o
 -12   6  13       73.96      103.34     38.29 o
 -10   6  13      135.33      196.67     29.93 o
  -8   6  13        4.35       28.39     22.36 o
  -6   6  13        2.04       32.90     24.62 o
  -4   6  13        3.67       -5.54     19.81 o
  -2   6  13       90.29      105.39     34.88 o
   0   6  13       74.07       65.33     25.67 o
   2   6  13        1.23       -3.51     22.04 o
   4   6  13      141.52      155.96     25.21 o
   6   6  13       35.98       29.46     24.91 o
 -30   0  14       30.67       47.78     25.18 o
 -28   0  14       47.66       52.60     26.47 o
 -26   0  14       94.25      102.87     21.66 o
 -24   0  14      421.93      480.18     27.67 o
 -22   0  14      178.91      185.84     24.40 o
 -20   0  14     3208.14     3014.43     61.11 o
 -18   0  14     3818.66     3919.07     48.09 o
 -16   0  14     8021.60     7986.02     74.72 o
 -14   0  14     1720.80     1410.79     59.93 o
 -12   0  14     2496.18     2710.06     83.30 o
 -10   0  14      836.49      920.53     26.59 o
  -8   0  14     1515.15     1731.26     37.30 o
  -6   0  14     2014.63     2164.60     26.47 o
  -4   0  14     1614.19     1505.27     27.09 o
  -2   0  14     1593.91     1726.76     42.88 o
   0   0  14    41519.84    42981.61    842.54 o
   2   0  14     6561.26     5830.50     99.61 o
   4   0  14      456.92      547.50     15.65 o
   6   0  14     5658.99     5052.00     70.22 o
   8   0  14      135.93      131.09     15.06 o
  10   0  14     2722.74     2847.93     36.48 o
  12   0  14        0.19       11.06     15.16 o
  14   0  14      228.52      137.10     13.79 o
  16   0  14       10.03       -3.36     15.83 o
  18   0  14       50.75       58.59     16.93 o
  20   0  14      143.23      169.00     21.40 o
  22   0  14      104.34       84.38     18.26 o
  24   0  14      543.93      514.75     21.35 o
 -29   1  14        0.07        3.91     21.12 o
 -27   1  14       38.26       41.13     17.23 o
 -25   1  14       24.57       35.77     18.96 o
 -23   1  14       68.29      103.73     16.99 o
 -21   1  14      492.93      498.01     22.04 o
 -19   1  14        8.82       17.65     16.09 o
 -17   1  14     2620.34     2716.66     21.13 o
 -15   1  14     2351.47     2192.56     23.36 o
 -13   1  14      801.76      922.78     18.63 o
 -11   1  14      112.80       95.10     15.70 o
  -9   1  14      525.05      503.39     16.19 o
  -7   1  14     6983.07     7000.59     84.03 o
  -5   1  14     1453.11     1694.07     29.42 o
  -3   1  14       53.94       28.00     11.36 o
  -1   1  14     1134.34      943.95     16.73 o
   1   1  14     1949.83     1695.57     30.39 o
   3   1  14     5696.27     5980.17     48.69 o
   5   1  14     5224.63     5249.93     64.30 o
   7   1  14      950.26      884.08     12.79 o
   9   1  14      586.29      649.61     13.83 o
  11   1  14       17.34       18.74     10.88 o
  13   1  14      327.44      313.75     12.14 o
  15   1  14      302.64      319.65     10.84 o
  17   1  14       10.35       -0.64     12.27 o
  19   1  14      479.64      508.55     15.86 o
  21   1  14        0.67        4.86     14.60 o
  23   1  14        1.47        8.38     17.26 o
  25   1  14      178.58      102.77     24.89 o
 -28   2  14        3.09       21.26     18.57 o
 -26   2  14        3.87       12.29     18.95 o
 -24   2  14       43.88       76.97     19.50 o
 -22   2  14       13.12       43.48     17.51 o
 -20   2  14        3.71       31.65     18.18 o
 -18   2  14       37.15       57.38     16.46 o
 -16   2  14     2488.92     2484.24     25.56 o
 -14   2  14     1693.81     1614.91     28.17 o
 -12   2  14      147.85      139.10     14.32 o
 -10   2  14       34.85       55.98     16.10 o
  -8   2  14      206.13      260.92     15.57 o
  -6   2  14       81.89       83.59     12.67 o
  -4   2  14     4811.29     4906.09     77.31 o
  -2   2  14     5969.40     5622.57    137.74 o
   0   2  14      295.63      287.32     12.26 o
   2   2  14      470.12      362.51     11.43 o
   4   2  14      319.47      220.37     11.76 o
   6   2  14      857.33      806.09     13.49 o
   8   2  14      659.80      732.55     14.11 o
  10   2  14     2184.31     2150.21     15.12 o
  12   2  14        0.48       -8.89     11.85 o
  14   2  14       19.94       22.37     12.01 o
  16   2  14        0.17        1.79     11.82 o
  18   2  14       99.32      106.64     13.73 o
  20   2  14       15.21       37.65     14.10 o
  22   2  14       15.13       16.21     17.63 o
  24   2  14        1.27       55.63     48.83 o
 -27   3  14        0.00        7.98     19.20 o
 -25   3  14       21.19       24.51     18.49 o
 -23   3  14        6.20        7.31     16.42 o
 -21   3  14      113.50      139.12     19.92 o
 -19   3  14       11.57       28.44     18.93 o
 -17   3  14      153.29      147.80     17.17 o
 -15   3  14      202.81      202.46     16.86 o
 -13   3  14      229.74      260.51     18.64 o
 -11   3  14        1.47       -5.60     15.53 o
  -9   3  14      563.39      561.95     19.65 o
  -7   3  14      261.00      223.63     17.75 o
  -5   3  14      299.10      266.87     15.35 o
  -3   3  14      505.87      547.70     15.10 o
  -1   3  14      886.82      999.34     23.47 o
   1   3  14     1482.18     1360.60     27.58 o
   3   3  14     1206.08     1109.08     25.86 o
   5   3  14      422.26      491.93     12.93 o
   7   3  14      244.95      195.85     13.24 o
   9   3  14      551.26      582.12     14.33 o
  11   3  14      299.94      320.82     14.14 o
  13   3  14       55.79       51.69     11.71 o
  15   3  14       43.58       66.10     12.59 o
  17   3  14        6.02        3.34     12.74 o
  19   3  14        4.56       16.98     14.48 o
  21   3  14       11.69       22.39     16.02 o
 -24   4  14        6.93       14.76     20.01 o
 -22   4  14        2.28        9.61     17.84 o
 -20   4  14       33.05       62.77     17.57 o
 -18   4  14       15.06       48.34     18.40 o
 -16   4  14        7.75       20.17     20.03 o
 -14   4  14        7.98       12.07     19.57 o
 -12   4  14      133.66      127.43     20.74 o
 -10   4  14      483.63      413.61     27.99 o
  -8   4  14      705.29      692.90     35.75 o
  -6   4  14      618.45      662.43     26.65 o
  -4   4  14      129.99      115.13     15.31 o
  -2   4  14        6.74       25.05     15.08 o
   0   4  14      477.41      486.54     19.34 o
   2   4  14        5.37        1.73     16.05 o
   4   4  14       86.28       85.70     14.74 o
   6   4  14       44.43       39.52     14.77 o
   8   4  14       75.06       81.73     13.18 o
  10   4  14        7.87       23.61     14.19 o
  12   4  14       67.67       82.48     13.86 o
  14   4  14       12.54       22.41     13.50 o
  16   4  14        4.44        9.88     14.04 o
  18   4  14       59.54       66.44     17.40 o
 -19   5  14        2.95       26.50     29.07 o
 -17   5  14        1.12       -9.17     28.07 o
 -15   5  14       54.43       77.24     23.65 o
 -13   5  14        1.82       14.77     23.33 o
 -11   5  14       80.32      108.50     23.70 o
  -9   5  14      215.29      177.15     23.18 o
  -7   5  14        0.76        1.93     20.09 o
  -5   5  14      119.77      155.60     33.47 o
  -3   5  14      154.92      193.93     23.44 o
  -1   5  14      226.28      303.11     23.59 o
   1   5  14       46.32       31.44     19.63 o
   3   5  14      122.27      145.06     22.41 o
   5   5  14      119.04      112.44     18.44 o
   7   5  14        5.26        9.34     16.51 o
   9   5  14       33.98       37.39     17.84 o
  11   5  14       80.20       69.48     19.49 o
  13   5  14       49.37       58.80     18.78 o
 -10   6  14        0.68        8.98     26.32 o
  -8   6  14        9.67       13.63     22.54 o
  -6   6  14       17.36       14.01     28.74 o
  -4   6  14       14.09       18.79     28.66 o
  -2   6  14       14.86      -10.86     35.25 o
   0   6  14       18.28       17.44     23.22 o
   2   6  14       12.45        4.64     25.81 o
   4   6  14        1.73       -5.57     22.41 o
   6   6  14       11.86       14.80     36.10 o
 -29   1  15       65.18       66.22     21.54 o
 -27   1  15      107.59      113.78     20.84 o
 -25   1  15       17.66       25.35     19.35 o
 -23   1  15       50.07       58.88     19.15 o
 -21   1  15       12.34       16.89     16.44 o
 -19   1  15     2375.94     2415.51     22.68 o
 -17   1  15     1183.25     1125.05     23.96 o
 -15   1  15      669.42      649.33     20.87 o
 -13   1  15      280.07      264.75     17.77 o
 -11   1  15      141.48      183.42     16.04 o
  -9   1  15     2966.98     2909.61     57.61 o
  -7   1  15       42.86       68.51     12.96 o
  -5   1  15      212.73      240.97     12.68 o
  -3   1  15     5926.15     6515.40    110.35 o
  -1   1  15       57.97       71.51      9.56 o
   1   1  15      862.67     1102.38     16.39 o
   3   1  15     5418.78     5339.61     52.71 o
   5   1  15       31.68       75.27     11.46 o
   7   1  15      909.80      924.01     11.91 o
   9   1  15        5.34        9.39      9.93 o
  11   1  15      827.49      910.56     16.71 o
  13   1  15      282.57      236.03     11.71 o
  15   1  15      116.30      121.94     11.77 o
  17   1  15       45.39       41.09     12.34 o
  19   1  15        1.56       23.79     13.67 o
  21   1  15      147.88      191.85     15.20 o
  23   1  15        7.87       32.95     16.88 o
 -28   2  15       61.53       60.38     18.24 o
 -26   2  15       13.17        9.45     19.31 o
 -24   2  15       61.72       87.38     18.13 o
 -22   2  15      436.93      349.51     16.44 o
 -20   2  15      572.40      536.41     24.73 o
 -18   2  15       45.55       38.10     16.65 o
 -16   2  15       63.42       58.19     15.32 o
 -14   2  15      735.40      695.00     17.96 o
 -12   2  15       42.41       27.96     17.39 o
 -10   2  15      475.31      418.50     15.06 o
  -8   2  15       66.50       92.60     13.13 o
  -6   2  15       33.64       41.57     12.22 o
  -4   2  15      285.84      231.10     13.85 o
  -2   2  15     1733.62     1691.25     26.18 o
   0   2  15      418.23      385.68     11.64 o
   2   2  15      410.07      350.04     11.68 o
   4   2  15     1948.08     1935.76     20.05 o
   6   2  15     2632.45     2905.89     24.13 o
   8   2  15       90.16      102.09     11.25 o
  10   2  15       26.00       44.21     12.22 o
  12   2  15      650.82      667.60     12.57 o
  14   2  15       47.86       64.43     10.17 o
  16   2  15       17.63       25.07     14.95 o
  18   2  15       12.51       13.38     13.59 o
  20   2  15        5.16       -5.91     15.97 o
  22   2  15       20.44       48.58     15.91 o
 -27   3  15        7.48       23.46     22.45 o
 -25   3  15        9.34       24.10     18.89 o
 -23   3  15        5.82        4.48     18.57 o
 -21   3  15        4.64      -10.25     17.75 o
 -19   3  15       10.53       13.74     17.34 o
 -17   3  15      854.96      639.45     17.42 o
 -15   3  15      300.80      310.80     17.71 o
 -13   3  15      372.33      400.88     17.54 o
 -11   3  15        0.97       -0.69     16.41 o
  -9   3  15     2450.12     2456.80     41.34 o
  -7   3  15     2347.91     2243.09     34.18 o
  -5   3  15       72.93       74.12     13.21 o
  -3   3  15        9.08       15.24     13.51 o
  -1   3  15     3015.33     2951.46     53.20 o
   1   3  15     2308.07     2312.43     50.22 o
   3   3  15      273.59      268.14     12.78 o
   5   3  15       75.48       91.89     11.95 o
   7   3  15      491.31      437.77     14.29 o
   9   3  15      253.38      261.58     12.60 o
  11   3  15      716.36      771.37     20.83 o
  13   3  15       73.29      109.14     12.61 o
  15   3  15      368.99      341.20     14.52 o
  17   3  15       47.00       63.46     12.31 o
  19   3  15       91.72       74.02     14.85 o
  21   3  15       41.36       42.82     15.51 o
 -24   4  15        0.94       35.52     36.08 o
 -22   4  15       29.39       43.63     18.33 o
 -20   4  15      125.74      135.61     19.53 o
 -18   4  15        3.52       12.46     19.57 o
 -16   4  15        2.18       32.69     20.31 o
 -14   4  15       76.82       76.48     22.60 o
 -12   4  15      371.42      309.39     27.57 o
 -10   4  15      109.13      117.80     18.31 o
  -8   4  15       54.63       60.95     19.71 o
  -6   4  15      221.69      197.42     18.11 o
  -4   4  15     3575.62     3711.12     63.99 o
  -2   4  15      293.41      314.04     18.89 o
   0   4  15      534.26      557.23     17.04 o
   2   4  15     1930.59     1983.60     34.47 o
   4   4  15      258.67      235.60     13.87 o
   6   4  15       69.31       77.33     16.24 o
   8   4  15       39.75       59.22     13.40 o
  10   4  15      486.43      432.61     14.71 o
  12   4  15       64.97       90.27     14.97 o
  14   4  15       80.96       57.98     14.52 o
  16   4  15       16.27        9.77     16.89 o
  18   4  15       24.48       29.08     17.77 o
 -19   5  15        0.13       -6.62     25.74 o
 -17   5  15       44.52       68.32     28.58 o
 -15   5  15        2.55       25.36     27.53 o
 -13   5  15       14.00       35.97     33.47 o
 -11   5  15      103.98       66.28     23.78 o
  -9   5  15      140.63      174.86     23.67 o
  -7   5  15        5.54       23.68     22.54 o
  -5   5  15        1.14        8.47     22.14 o
  -3   5  15      306.23      366.18     23.28 o
  -1   5  15      124.85      156.11     19.77 o
   1   5  15       20.41       40.43     19.73 o
   3   5  15      189.62      218.24     20.68 o
   5   5  15       83.93      105.97     17.22 o
   7   5  15        0.40        0.76     17.28 o
   9   5  15        3.10       12.61     15.89 o
  11   5  15        1.66       22.61     18.55 o
  13   5  15       30.99       22.64     17.55 o
 -10   6  15       90.97       88.02     31.68 o
  -8   6  15       34.26       35.51     26.13 o
  -6   6  15       35.01       39.45     23.47 o
  -4   6  15       52.73       86.91     29.23 o
  -2   6  15       63.88       42.66     35.32 o
   0   6  15        0.04        6.48     23.06 o
   2   6  15       14.54       18.84     25.93 o
   4   6  15       31.98       21.97     25.27 o
 -30   0  16      135.15       82.75     29.55 o
 -28   0  16       17.07       39.16     23.74 o
 -26   0  16       70.66       80.62     25.51 o
 -24   0  16      222.56      283.40     47.05 o
 -22   0  16       15.35       41.85     20.71 o
 -20   0  16     2151.17     1932.82     44.54 o
 -18   0  16      473.19      572.44     35.96 o
 -16   0  16     5533.66     5242.79    134.94 o
 -14   0  16     1224.23     1251.95     32.02 o
 -12   0  16      755.30      771.71     21.09 o
 -10   0  16     1780.82     1840.21     44.25 o
  -8   0  16    10033.26     9575.62    149.82 o
  -6   0  16    13267.81    14854.54    354.15 o
  -4   0  16     7758.27     8770.97    148.64 o
  -2   0  16     6855.31     6324.39    126.60 o
   0   0  16    17054.63    17341.57    337.44 o
   2   0  16      607.25      371.20     16.79 o
   4   0  16      660.94      844.88     19.86 o
   6   0  16      216.03      138.41     18.41 o
   8   0  16      741.38      777.11     23.12 o
  10   0  16     4336.60     4263.64     50.86 o
  12   0  16       27.49       36.54     13.30 o
  14   0  16      175.28      116.85     16.14 o
  16   0  16      765.57      895.28     31.54 o
  18   0  16      858.87     1026.34     22.21 o
  20   0  16       42.64       27.92     15.56 o
  22   0  16        3.12       32.19     22.64 o
  24   0  16       13.54       31.81     28.38 o
 -29   1  16       40.42       48.36     24.09 o
 -27   1  16       32.68       26.67     15.96 o
 -25   1  16      188.01      188.39     19.91 o
 -23   1  16      225.19      262.58     18.01 o
 -21   1  16      201.71      151.24     18.83 o
 -19   1  16     1816.79     1800.91     40.27 o
 -17   1  16      299.20      269.00     14.75 o
 -15   1  16       11.23        4.24     14.72 o
 -13   1  16       56.50       87.19     15.65 o
 -11   1  16       43.28       53.27     14.93 o
  -9   1  16     2578.61     2523.07     20.69 o
  -7   1  16       64.49       45.38     12.46 o
  -5   1  16     6566.67     6535.17    112.43 o
  -3   1  16     8841.74     8893.29    170.10 o
  -1   1  16     2301.38     2260.19     41.36 o
   1   1  16      333.82      240.63     12.63 o
   3   1  16       16.21       12.23     11.83 o
   5   1  16       66.14       55.05     11.28 o
   7   1  16      647.57      572.63     15.04 o
   9   1  16      197.29      154.31     10.57 o
  11   1  16      115.16      121.54     13.51 o
  13   1  16     1293.10     1311.62     13.63 o
  15   1  16      220.23      231.84     11.97 o
  17   1  16        1.02       22.00     11.17 o
  19   1  16      165.94      154.76     12.82 o
  21   1  16      452.94      462.07     21.87 o
  23   1  16       10.23       37.44     16.10 o
 -28   2  16       57.63       73.72     20.39 o
 -26   2  16       56.94       65.78     20.62 o
 -24   2  16      110.77      123.77     20.16 o
 -22   2  16      367.61      373.50     17.91 o
 -20   2  16       91.39       83.02     17.32 o
 -18   2  16      236.80      232.20     17.43 o
 -16   2  16      710.71      707.17     17.36 o
 -14   2  16       29.10       29.69     14.92 o
 -12   2  16     1669.38     1597.10     24.83 o
 -10   2  16      545.30      575.55     16.24 o
  -8   2  16      251.76      241.67     13.62 o
  -6   2  16      282.23      249.08     12.61 o
  -4   2  16      590.15      616.02     14.80 o
  -2   2  16        1.39       20.59     13.09 o
   0   2  16      216.82      203.07     12.05 o
   2   2  16     1949.26     1939.47     52.38 o
   4   2  16     1132.18     1093.57     12.79 o
   6   2  16      901.73      906.84     12.87 o
   8   2  16        3.37        8.02     11.48 o
  10   2  16        1.35       11.56     10.64 o
  12   2  16       10.23       30.52     10.57 o
  14   2  16      298.62      292.63     13.18 o
  16   2  16      580.16      515.47     13.72 o
  18   2  16       23.70       36.71     14.48 o
  20   2  16        1.34       -0.86     15.01 o
  22   2  16        0.07       20.46     14.43 o
 -25   3  16        9.29       10.12     16.97 o
 -23   3  16       28.27       41.35     18.89 o
 -21   3  16       11.04       -6.10     16.51 o
 -19   3  16       88.52      107.45     17.91 o
 -17   3  16      137.03      122.21     16.27 o
 -15   3  16       59.47       52.04     15.77 o
 -13   3  16       31.65       42.00     18.29 o
 -11   3  16       27.30       13.94     16.21 o
  -9   3  16       60.21       67.81     16.91 o
  -7   3  16     2685.12     2759.72     42.78 o
  -5   3  16      155.37      152.43     14.72 o
  -3   3  16     1641.39     1558.79     26.26 o
  -1   3  16        0.45       20.40     13.99 o
   1   3  16     1094.00     1083.51     49.21 o
   3   3  16        0.08       20.54     12.21 o
   5   3  16      148.49      198.22     12.83 o
   7   3  16      624.66      623.78     14.50 o
   9   3  16      177.41      206.29     11.62 o
  11   3  16       87.66       78.17     12.50 o
  13   3  16       91.95       70.46     14.22 o
  15   3  16       60.78       53.98     12.28 o
  17   3  16       36.38       54.17     13.73 o
  19   3  16        2.92       48.65     17.09 o
 -22   4  16       14.94       38.07     20.37 o
 -20   4  16        0.59       22.26     20.79 o
 -18   4  16      114.11      113.62     22.41 o
 -16   4  16       10.00       29.80     20.54 o
 -14   4  16        4.60        5.46     26.96 o
 -12   4  16      185.32      164.83     26.68 o
 -10   4  16        4.95       -3.40     19.09 o
  -8   4  16      342.23      341.53     23.96 o
  -6   4  16       30.59       20.38     16.30 o
  -4   4  16      686.09      701.41     18.89 o
  -2   4  16       75.61       76.71     15.62 o
   0   4  16      818.22      764.66     16.01 o
   2   4  16       59.81       40.94     15.56 o
   4   4  16      933.02      868.02     16.73 o
   6   4  16      105.64      119.36     16.08 o
   8   4  16       14.05       11.68     13.26 o
  10   4  16      131.80      103.87     13.96 o
  12   4  16        0.18        1.37     15.62 o
  14   4  16       28.99       45.20     14.65 o
  16   4  16       39.01       43.09     15.26 o
 -17   5  16        0.04       38.72     34.94 o
 -15   5  16        7.34       36.53     33.78 o
 -13   5  16       13.09       53.06     19.58 o
 -11   5  16       20.08       40.82     27.71 o
  -9   5  16      113.52      125.22     19.12 o
  -7   5  16       20.47       52.97     26.41 o
  -5   5  16      354.45      302.20     21.07 o
  -3   5  16      355.88      332.66     19.97 o
  -1   5  16      209.55      200.28     23.54 o
   1   5  16       38.03       68.45     20.05 o
   3   5  16      142.80      133.23     20.69 o
   5   5  16       72.46       54.04     17.50 o
   7   5  16        0.30       11.65     17.14 o
   9   5  16        3.12       33.22     18.25 o
  11   5  16        6.85       12.07     18.51 o
  -8   6  16       17.84       20.72     37.25 o
  -6   6  16        0.92        9.95     25.73 o
  -4   6  16       45.03       38.99     23.06 o
  -2   6  16        7.05       25.75     36.62 o
   0   6  16       44.32       52.62     22.71 o
   2   6  16      102.59      122.95     23.25 o
 -29   1  17        0.87       14.90     18.44 o
 -27   1  17        1.59        3.98     20.34 o
 -25   1  17      226.52      209.38     17.64 o
 -23   1  17     1070.74     1005.37     29.53 o
 -21   1  17      124.50      156.98     17.34 o
 -19   1  17       13.27       19.51     17.04 o
 -17   1  17      496.60      473.55     16.56 o
 -15   1  17       35.62       66.43     14.66 o
 -13   1  17      814.49      811.62     16.19 o
 -11   1  17     3008.94     2804.84     36.99 o
  -9   1  17      806.23      927.50     19.16 o
  -7   1  17        7.52       10.91     12.73 o
  -5   1  17     3650.47     3536.64     74.44 o
  -3   1  17     1955.72     2078.83     27.51 o
  -1   1  17     1900.57     2219.52     51.85 o
   1   1  17      198.68      185.93     10.16 o
   3   1  17     1464.55     1621.60     17.83 o
   5   1  17      389.34      444.37     10.88 o
   7   1  17     4294.37     4200.99     45.80 o
   9   1  17       11.67       34.12     11.44 o
  11   1  17       22.18       36.97     11.14 o
  13   1  17        3.18       23.93     13.28 o
  15   1  17      440.44      413.90     12.80 o
  17   1  17        7.86       34.66     12.34 o
  19   1  17        0.04       14.71     13.44 o
  21   1  17        0.91       13.18     13.53 o
  23   1  17       33.82       27.06     16.66 o
 -28   2  17      107.02       81.54     19.90 o
 -26   2  17       19.65       24.54     19.34 o
 -24   2  17       40.13       58.86     20.10 o
 -22   2  17        0.94        1.31     17.66 o
 -20   2  17        2.15        5.46     17.49 o
 -18   2  17      427.43      372.68     15.55 o
 -16   2  17      191.93      162.93     15.75 o
 -14   2  17      457.77      456.99     19.12 o
 -12   2  17      136.26      159.06     16.46 o
 -10   2  17      751.70      693.12     19.12 o
  -8   2  17     2062.26     1990.62     39.12 o
  -6   2  17      427.83      446.44     15.73 o
  -4   2  17     1733.15     1635.36     42.04 o
  -2   2  17     2395.47     2547.78     57.98 o
   0   2  17      820.48      864.31     24.64 o
   2   2  17      526.46      506.97     12.42 o
   4   2  17      210.68      257.74     12.11 o
   6   2  17      209.98      233.30     10.98 o
   8   2  17      308.15      273.34     12.82 o
  10   2  17        2.54       20.28     11.70 o
  12   2  17      115.51      125.67     11.04 o
  14   2  17      398.11      423.72     11.84 o
  16   2  17      639.22      589.12     19.29 o
  18   2  17        8.33       10.78     15.05 o
  20   2  17       40.47       53.49     14.79 o
 -25   3  17       25.50       37.07     20.17 o
 -23   3  17      111.29       97.00     19.11 o
 -21   3  17       22.92       29.39     18.44 o
 -19   3  17       38.24       43.82     16.20 o
 -17   3  17      196.95      201.07     18.15 o
 -15   3  17      493.92      469.59     18.16 o
 -13   3  17      214.15      263.23     19.55 o
 -11   3  17       66.23       71.17     14.69 o
  -9   3  17     1588.09     1616.68     45.84 o
  -7   3  17       28.91       33.86     17.36 o
  -5   3  17     1553.05     1468.51     22.44 o
  -3   3  17        9.51        8.45     14.43 o
  -1   3  17      257.02      221.89     13.52 o
   1   3  17     4563.15     4379.56    127.96 o
   3   3  17     1963.57     1913.97     38.59 o
   5   3  17       26.66       31.65     10.95 o
   7   3  17        1.77        7.97     12.04 o
   9   3  17      677.83      699.04     13.00 o
  11   3  17      520.69      442.75     11.72 o
  13   3  17       18.66       32.30     12.83 o
  15   3  17       81.29       55.95     14.75 o
  17   3  17       98.05      103.79     14.64 o
  19   3  17       23.85       40.18     14.60 o
 -22   4  17        0.47       -1.33     19.77 o
 -20   4  17        1.82       11.72     19.95 o
 -18   4  17       50.30       29.26     20.76 o
 -16   4  17       10.17       22.66     20.61 o
 -14   4  17      223.01      209.66     23.81 o
 -12   4  17       62.29       89.27     18.63 o
 -10   4  17      340.22      310.77     19.09 o
  -8   4  17       29.51       12.31     21.41 o
  -6   4  17      766.76      723.13     25.03 o
  -4   4  17      429.24      453.48     18.48 o
  -2   4  17      601.49      592.13     18.40 o
   0   4  17      124.43      130.04     20.14 o
   2   4  17      424.03      316.28     14.31 o
   4   4  17        2.37       11.99     13.40 o
   6   4  17      151.91      121.82     15.26 o
   8   4  17       43.69       69.65     15.20 o
  10   4  17      139.83      117.62     14.25 o
  12   4  17        6.26       30.83     15.25 o
  14   4  17      125.23      115.86     14.35 o
  16   4  17        4.78        6.63     16.47 o
 -17   5  17        8.40       -6.62     28.72 o
 -15   5  17       28.09       67.45     27.70 o
 -13   5  17       22.97       33.73     21.88 o
 -11   5  17      148.54      137.74     24.39 o
  -9   5  17      261.27      271.44     29.73 o
  -7   5  17      189.52      231.58     27.21 o
  -5   5  17       74.17       78.80     20.72 o
  -3   5  17       18.44       20.96     18.39 o
  -1   5  17       47.80       69.75     26.25 o
   1   5  17      105.43      105.41     20.63 o
   3   5  17       21.65       35.76     20.13 o
   5   5  17        9.73       16.69     19.01 o
   7   5  17       60.29       56.79     17.52 o
   9   5  17        3.00        9.41     19.80 o
  11   5  17        1.73       23.63     20.24 o
  -4   6  17       44.42       56.80     31.03 o
  -2   6  17       37.34       58.35     29.66 o
 -28   0  18        8.79       12.31     34.00 o
 -26   0  18       77.19      111.88     27.20 o
 -24   0  18       35.63       39.30     25.69 o
 -22   0  18      205.34      207.08     22.17 o
 -20   0  18      467.55      546.51     30.92 o
 -18   0  18        0.16       18.83     24.14 o
 -16   0  18     7452.64     7355.35     48.68 o
 -14   0  18     1390.32     1556.80     26.64 o
 -12   0  18      879.88      961.83     22.53 o
 -10   0  18      530.29      541.28     19.56 o
  -8   0  18     5782.36     5409.68    166.24 o
  -6   0  18     1044.97     1160.62     50.22 o
  -4   0  18      178.67      207.30     17.03 o
  -2   0  18       66.39        9.83     14.79 o
   0   0  18       64.59       65.15     14.97 o
   2   0  18      184.55      271.40     14.72 o
   4   0  18     4721.61     4486.70     82.05 o
   6   0  18      627.39      748.65     17.27 o
   8   0  18       47.46       81.01     14.17 o
  10   0  18     1154.79     1189.02     35.01 o
  12   0  18      338.43      318.07     18.41 o
  14   0  18       66.45       78.55     16.28 o
  16   0  18       28.63       72.01     18.94 o
  18   0  18      677.79      728.57     22.47 o
  20   0  18      759.62      685.66     26.40 o
  22   0  18        2.88        2.18     20.87 o
 -29   1  18       14.28       24.12     18.59 o
 -27   1  18       13.50       28.37     21.03 o
 -25   1  18        1.41      -13.66     25.83 o
 -23   1  18       12.01       11.23     20.09 o
 -21   1  18       37.50       19.69     15.12 o
 -19   1  18      174.93      187.26     16.24 o
 -17   1  18       28.70       32.28     13.38 o
 -15   1  18        4.08        8.03     14.13 o
 -13   1  18     6274.41     5989.24    104.34 o
 -11   1  18     2059.60     1993.21     34.98 o
  -9   1  18     1777.86     1788.05     24.07 o
  -7   1  18     1197.15      969.65     17.23 o
  -5   1  18      133.08      112.99     12.81 o
  -3   1  18      107.35       53.68     12.69 o
  -1   1  18     2022.59     2110.51     34.73 o
   1   1  18      163.69      197.25     10.35 o
   3   1  18        2.48        3.14      9.76 o
   5   1  18      524.28      519.75     11.04 o
   7   1  18      897.06      984.57     12.88 o
   9   1  18      285.01      273.02     11.45 o
  11   1  18      857.05      870.48     18.15 o
  13   1  18     1136.01     1147.47     15.38 o
  15   1  18      496.27      511.37     15.50 o
  17   1  18        4.03        4.79     12.95 o
  19   1  18        5.49       27.54     12.04 o
  21   1  18       53.06       34.72     13.76 o
 -28   2  18       27.12       40.76     20.57 o
 -26   2  18        7.94       19.39     21.45 o
 -24   2  18       15.77       -9.13     18.71 o
 -22   2  18      131.29      136.02     16.99 o
 -20   2  18        3.41       13.99     16.31 o
 -18   2  18       45.13       51.20     14.65 o
 -16   2  18       12.25       27.65     16.82 o
 -14   2  18      393.99      425.39     16.35 o
 -12   2  18     2321.54     2269.94     57.79 o
 -10   2  18      455.90      444.98     16.73 o
  -8   2  18     2421.27     2330.87     43.70 o
  -6   2  18     3233.21     3152.50     90.99 o
  -4   2  18     2440.23     2489.16     48.07 o
  -2   2  18      699.43      651.69     20.36 o
   0   2  18      224.50      221.98     11.46 o
   2   2  18       47.71       44.84     11.37 o
   4   2  18      205.82      239.02     11.32 o
   6   2  18     2722.24     2762.67     39.14 o
   8   2  18     3138.20     2953.48     23.17 o
  10   2  18      246.54      214.36     11.56 o
  12   2  18      250.88      309.55     11.97 o
  14   2  18      313.15      291.61     13.31 o
  16   2  18       15.90       18.55     12.70 o
  18   2  18       14.57       26.18     13.46 o
  20   2  18        0.00        0.00     14.36 o
 -25   3  18        3.16       25.71     22.24 o
 -23   3  18       12.18      -10.75     19.27 o
 -21   3  18       14.21       23.29     18.84 o
 -19   3  18       75.65       72.81     16.66 o
 -17   3  18        2.89       23.50     19.21 o
 -15   3  18       30.18       43.08     17.76 o
 -13   3  18      117.61      135.62     19.26 o
 -11   3  18       76.87      100.76     14.93 o
  -9   3  18      234.19      251.97     16.56 o
  -7   3  18       79.14       80.36     14.03 o
  -5   3  18     1494.04     1459.72     27.00 o
  -3   3  18      330.40      270.08     12.82 o
  -1   3  18        1.21       16.35     11.91 o
   1   3  18        0.76        4.08     14.31 o
   3   3  18     1083.69     1147.77     23.47 o
   5   3  18       62.70       40.10     10.72 o
   7   3  18      326.91      304.93     15.04 o
   9   3  18       43.02       48.32     12.43 o
  11   3  18      195.79      183.50     12.19 o
  13   3  18      119.83      130.01     13.48 o
  15   3  18      202.30      164.51     15.30 o
  17   3  18       15.53       24.37     15.76 o
  19   3  18       14.95       46.27     16.40 o
 -22   4  18        5.53       11.68     20.68 o
 -20   4  18        2.77        1.73     19.89 o
 -18   4  18       12.18        0.40     18.65 o
 -16   4  18       28.42       53.79     24.04 o
 -14   4  18       24.57       49.79     20.53 o
 -12   4  18        1.88        4.19     20.25 o
 -10   4  18       54.27       70.87     20.58 o
  -8   4  18        0.06       -4.60     19.01 o
  -6   4  18       81.59       99.12     21.14 o
  -4   4  18      744.42      692.51     20.72 o
  -2   4  18       32.12       36.76     14.80 o
   0   4  18        0.86        8.26     17.46 o
   2   4  18      334.24      314.80     13.79 o
   4   4  18        0.69        4.12     13.58 o
   6   4  18       46.93       56.20     15.44 o
   8   4  18        4.59        9.29     15.62 o
  10   4  18       29.77       38.09     15.06 o
  12   4  18        6.55       -1.26     16.23 o
  14   4  18        0.16       21.27     16.11 o
 -17   5  18        0.07       -4.16     35.46 o
 -15   5  18        5.41        4.50     25.12 o
 -13   5  18      113.80       59.15     24.63 o
 -11   5  18       60.80       57.00     27.79 o
  -9   5  18       41.55       31.80     24.05 o
  -7   5  18        3.16      -13.08     23.61 o
  -5   5  18      106.32      133.48     21.12 o
  -3   5  18        0.42        9.52     18.61 o
  -1   5  18        0.22       -1.57     21.46 o
   1   5  18        0.00       12.93     18.41 o
   3   5  18       65.63       56.03     18.73 o
   5   5  18        4.16       15.82     17.67 o
   7   5  18        0.02       -1.14     17.05 o
   9   5  18        0.54        4.03     18.66 o
 -27   1  19       53.04       60.30     19.52 o
 -25   1  19      131.18      131.37     21.04 o
 -23   1  19        0.43       -2.38     16.45 o
 -21   1  19      200.90      210.29     18.14 o
 -19   1  19       73.88       61.34     21.20 o
 -17   1  19       10.33        3.83     18.21 o
 -15   1  19     2457.90     2583.12     39.21 o
 -13   1  19     1210.87     1263.39     28.31 o
 -11   1  19      905.65      870.84     25.50 o
  -9   1  19      906.88      868.60     23.47 o
  -7   1  19      124.16      120.59     12.39 o
  -5   1  19      742.37      590.92     13.36 o
  -3   1  19      273.66      287.52     12.02 o
  -1   1  19      269.17      221.81     11.45 o
   1   1  19      415.33      523.55     12.24 o
   3   1  19      650.14      734.02     15.02 o
   5   1  19      425.52      349.52     12.55 o
   7   1  19      592.93      654.97     12.13 o
   9   1  19       15.64        1.75     11.60 o
  11   1  19      185.07      212.60     12.38 o
  13   1  19      768.28      841.76     14.02 o
  15   1  19      637.28      663.12     14.62 o
  17   1  19       27.45       29.99     14.76 o
  19   1  19        5.69        7.61     12.83 o
  21   1  19        0.01        1.67     16.03 o
 -26   2  19      202.96      187.94     20.17 o
 -24   2  19      112.40       99.35     21.57 o
 -22   2  19      117.83      113.81     14.52 o
 -20   2  19      172.41      180.97     15.86 o
 -18   2  19       97.61       80.25     15.99 o
 -16   2  19      758.58      752.44     19.66 o
 -14   2  19       32.32       36.75     14.41 o
 -12   2  19       11.52       16.22     14.43 o
 -10   2  19       51.05       12.77     13.78 o
  -8   2  19      128.78      138.58     13.30 o
  -6   2  19      140.95      154.47     15.06 o
  -4   2  19      547.63      488.76     14.11 o
  -2   2  19      361.14      341.89     13.46 o
   0   2  19      199.27      213.08     12.16 o
   2   2  19      193.66      185.81     11.35 o
   4   2  19     1153.40     1279.88     16.69 o
   6   2  19     1254.17     1230.87     17.01 o
   8   2  19      534.21      498.68     14.30 o
  10   2  19      533.43      604.94     12.70 o
  12   2  19        1.71       -2.95     10.92 o
  14   2  19       71.54       78.56     14.21 o
  16   2  19        4.87       24.68     12.19 o
  18   2  19        3.04        1.01     14.78 o
  20   2  19        4.12        6.61     14.45 o
 -25   3  19       42.79       49.76     22.45 o
 -23   3  19       30.42       42.09     19.76 o
 -21   3  19      123.74      123.21     19.41 o
 -19   3  19        6.31        9.54     17.17 o
 -17   3  19        4.87       -1.29     17.90 o
 -15   3  19     1139.90     1061.51     22.24 o
 -13   3  19      866.41      844.34     24.10 o
 -11   3  19      130.57      159.66     14.36 o
  -9   3  19      539.80      599.10     16.39 o
  -7   3  19      932.60     1050.47     32.68 o
  -5   3  19      380.87      418.21     14.93 o
  -3   3  19      515.72      498.26     15.61 o
  -1   3  19      651.77      679.67     25.01 o
   1   3  19     1013.10     1008.25     25.06 o
   3   3  19     1001.79      982.31     18.56 o
   5   3  19       58.23       79.20     12.30 o
   7   3  19       40.68       32.63     12.38 o
   9   3  19      147.38      208.09     12.55 o
  11   3  19       57.06       55.73     12.37 o
  13   3  19        4.29       -3.78     12.23 o
  15   3  19       64.53       78.05     13.42 o
  17   3  19        1.18       15.36     14.48 o
 -22   4  19        0.31       -2.55     20.98 o
 -20   4  19      103.35       86.60     19.87 o
 -18   4  19       61.64       77.69     21.28 o
 -16   4  19       15.40       19.51     24.58 o
 -14   4  19        5.87        1.92     19.89 o
 -12   4  19      267.63      294.97     19.06 o
 -10   4  19      123.67       96.76     18.69 o
  -8   4  19        8.14       41.55     21.53 o
  -6   4  19      218.15      203.65     17.77 o
  -4   4  19        0.64        5.07     15.74 o
  -2   4  19        2.16       12.07     14.88 o
   0   4  19       27.58       43.33     19.04 o
   2   4  19        4.28        2.69     14.54 o
   4   4  19      431.22      460.43     18.69 o
   6   4  19      319.80      366.57     16.31 o
   8   4  19        6.88       19.26     16.80 o
  10   4  19       53.76       64.50     16.26 o
  12   4  19      317.03      305.99     15.87 o
  14   4  19        0.34       18.62     14.23 o
 -15   5  19       32.48       48.81     23.04 o
 -13   5  19       28.99        8.48     22.19 o
 -11   5  19       74.23       83.01     21.99 o
  -9   5  19        0.81       11.99     27.06 o
  -7   5  19       78.46      129.36     24.07 o
  -5   5  19       68.72       75.36     23.62 o
  -3   5  19       17.02        5.11     18.73 o
  -1   5  19        0.53       18.59     20.90 o
   1   5  19       79.19       75.29     19.40 o
   3   5  19        7.48       13.32     23.30 o
   5   5  19        0.26       20.00     18.00 o
   7   5  19      231.87      246.78     19.72 o
   9   5  19      141.07      143.53     22.91 o
 -28   0  20        5.29       57.25     45.28 o
 -26   0  20       16.57       23.37     26.39 o
 -24   0  20       48.65       47.06     22.74 o
 -22   0  20       20.97       58.40     31.24 o
 -20   0  20       34.68       76.95     25.07 o
 -18   0  20      183.57      165.15     24.94 o
 -16   0  20     4382.29     4268.73     88.92 o
 -14   0  20     4571.27     4904.05     89.89 o
 -12   0  20      586.32      543.48     19.07 o
 -10   0  20       46.70       72.56     17.57 o
  -8   0  20     3887.23     3561.50    111.39 o
  -6   0  20        0.98        9.58     16.81 o
  -4   0  20     1090.70      917.38     21.74 o
  -2   0  20       13.38       -3.83     18.45 o
   0   0  20     2145.24     2554.68     50.57 o
   2   0  20     1966.39     1865.53     64.41 o
   4   0  20     4855.37     4815.36    123.66 o
   6   0  20     1418.48     1290.71     31.44 o
   8   0  20      509.72      618.75     17.33 o
  10   0  20     1046.19     1133.00     26.57 o
  12   0  20      526.95      546.28     19.53 o
  14   0  20      819.96      819.60     27.31 o
  16   0  20      383.62      360.50     19.56 o
  18   0  20      343.42      293.78     20.67 o
  20   0  20      301.21      237.79     17.81 o
 -27   1  20        0.23        6.30     21.38 o
 -25   1  20        1.00       16.69     20.53 o
 -23   1  20      223.76      208.94     18.45 o
 -21   1  20      430.25      431.90     18.78 o
 -19   1  20      292.81      304.81     17.97 o
 -17   1  20      141.79      140.97     16.96 o
 -15   1  20      566.04      595.84     14.93 o
 -13   1  20      212.24      248.37     13.16 o
 -11   1  20     4485.94     4291.06     88.38 o
  -9   1  20      965.05     1101.09     30.70 o
  -7   1  20      594.53      552.41     13.49 o
  -5   1  20      136.72      160.75     12.45 o
  -3   1  20        2.12        2.91     11.88 o
  -1   1  20     2478.05     2425.24     62.17 o
   1   1  20      985.49      936.23     18.39 o
   3   1  20      910.08      953.17     12.01 o
   5   1  20      368.71      271.34     12.49 o
   7   1  20       70.88       97.45     13.07 o
   9   1  20        0.14        9.78     11.12 o
  11   1  20      178.29      167.98     12.37 o
  13   1  20        0.49       13.57     11.15 o
  15   1  20        6.93       14.88     12.43 o
  17   1  20       40.12       20.84     14.12 o
  19   1  20        3.39       10.62     14.97 o
 -26   2  20      184.93      160.29     16.09 o
 -24   2  20        5.02        4.29     16.52 o
 -22   2  20       35.80       40.01     17.49 o
 -20   2  20        0.55       14.87     15.10 o
 -18   2  20      420.90      403.36     18.45 o
 -16   2  20       44.56       29.48     18.70 o
 -14   2  20      390.31      438.44     15.70 o
 -12   2  20     1611.72     1674.79     36.55 o
 -10   2  20        2.60       25.99     15.24 o
  -8   2  20     1534.43     1487.30     42.20 o
  -6   2  20      423.90      415.06     19.72 o
  -4   2  20      437.29      439.21     14.11 o
  -2   2  20      856.63      820.70     29.02 o
   0   2  20      206.12      176.83     11.91 o
   2   2  20       71.54       77.46     10.92 o
   4   2  20      898.87      935.05     25.10 o
   6   2  20        4.85        9.38     12.37 o
   8   2  20      193.65      193.46     11.50 o
  10   2  20        0.07       14.62     12.33 o
  12   2  20        8.02        3.51     11.89 o
  14   2  20        2.61        2.54     11.72 o
  16   2  20        3.48       22.01     12.07 o
  18   2  20        0.93        4.24     14.27 o
 -25   3  20       50.38       49.03     22.87 o
 -23   3  20        0.29       27.21     21.78 o
 -21   3  20       24.53       42.33     17.42 o
 -19   3  20       64.98       72.22     18.56 o
 -17   3  20       14.90       11.58     17.83 o
 -15   3  20       25.68       36.59     16.60 o
 -13   3  20      105.56      105.12     15.87 o
 -11   3  20      205.92      201.16     16.01 o
  -9   3  20       21.08        9.52     14.95 o
  -7   3  20      241.00      279.74     14.41 o
  -5   3  20      264.70      263.00     14.25 o
  -3   3  20       64.20       82.52     13.25 o
  -1   3  20     2244.85     2247.25     38.25 o
   1   3  20        0.04       11.92     12.66 o
   3   3  20       10.25       12.20     12.34 o
   5   3  20       84.59       77.43     12.50 o
   7   3  20      256.49      239.40     12.40 o
   9   3  20       56.43       83.99     13.00 o
  11   3  20       39.85       36.05     13.18 o
  13   3  20      229.42      208.67     14.08 o
  15   3  20       16.33       14.70     14.00 o
  17   3  20       27.70       35.85     14.22 o
 -20   4  20        9.48       13.70     19.80 o
 -18   4  20       14.79       25.63     20.27 o
 -16   4  20        4.10        2.42     20.38 o
 -14   4  20        0.63       16.22     18.73 o
 -12   4  20       19.95       40.20     21.16 o
 -10   4  20      107.67      135.38     19.44 o
  -8   4  20      810.88      807.11     20.31 o
  -6   4  20      352.90      355.24     18.65 o
  -4   4  20      219.28      222.78     16.64 o
  -2   4  20       85.69       72.71     16.47 o
   0   4  20       70.59       70.81     16.30 o
   2   4  20      190.05      160.64     15.55 o
   4   4  20      152.33      144.28     15.11 o
   6   4  20       10.60       20.35     15.78 o
   8   4  20       17.38       18.82     13.70 o
  10   4  20       33.71       27.27     16.68 o
  12   4  20       11.18       34.99     14.74 o
 -15   5  20       60.42       57.07     23.66 o
 -13   5  20      209.63      204.02     26.00 o
 -11   5  20       25.47       57.03     20.34 o
  -9   5  20       37.38       44.91     24.01 o
  -7   5  20        1.45       16.85     23.62 o
  -5   5  20       22.23       33.96     21.20 o
  -3   5  20       10.34       38.87     24.62 o
  -1   5  20       12.41       14.12     19.24 o
   1   5  20        0.02       -4.63     19.41 o
   3   5  20       23.39       35.06     21.36 o
   5   5  20        9.76       18.04     18.32 o
   7   5  20        0.31        3.44     17.99 o
 -27   1  21       52.85       83.25     22.09 o
 -25   1  21       17.82        8.78     17.78 o
 -23   1  21       46.12       48.43     20.61 o
 -21   1  21      105.19      110.98     18.27 o
 -19   1  21      704.11      647.60     17.81 o
 -17   1  21      489.38      513.57     13.82 o
 -15   1  21       24.66       21.79     14.51 o
 -13   1  21      796.33      804.77     23.20 o
 -11   1  21       37.55       34.39     12.03 o
  -9   1  21      381.68      442.69     17.36 o
  -7   1  21      605.71      502.19     17.51 o
  -5   1  21      687.70      600.30     16.37 o
  -3   1  21        0.59        3.83     10.57 o
  -1   1  21     2827.63     2626.90     37.67 o
   1   1  21      362.88      436.24     11.76 o
   3   1  21       23.00       41.64     10.93 o
   5   1  21      297.59      329.52     13.13 o
   7   1  21      433.69      444.71     12.27 o
   9   1  21      142.65      170.54     12.79 o
  11   1  21     1608.67     1507.95     17.91 o
  13   1  21       16.40       12.03     13.30 o
  15   1  21        0.07        8.20     12.60 o
  17   1  21       14.68       28.03     13.54 o
  19   1  21        7.89       20.83     14.51 o
 -26   2  21       44.46       54.74     20.10 o
 -24   2  21       23.98       29.76     16.66 o
 -22   2  21        4.97       31.12     16.12 o
 -20   2  21       33.86       41.86     15.38 o
 -18   2  21       61.38       88.96     19.51 o
 -16   2  21      484.67      398.10     17.09 o
 -14   2  21     1621.95     1445.64     26.79 o
 -12   2  21      346.78      398.35     14.74 o
 -10   2  21       57.43       90.83     14.32 o
  -8   2  21       42.21       61.76     15.32 o
  -6   2  21      663.16      581.78     19.18 o
  -4   2  21     3226.31     3252.89     75.99 o
  -2   2  21       31.84       37.20     12.28 o
   0   2  21      273.80      306.83     13.26 o
   2   2  21       34.70       30.65     10.91 o
   4   2  21       63.00       51.57     13.20 o
   6   2  21       81.78       72.74     11.69 o
   8   2  21       13.14        9.23     10.76 o
  10   2  21       72.61       63.44     12.16 o
  12   2  21      203.74      227.12     12.93 o
  14   2  21       11.73       10.92     12.28 o
  16   2  21        0.38        7.39     14.61 o
  18   2  21        5.23       12.42     13.47 o
 -23   3  21      119.77      142.18     20.44 o
 -21   3  21       43.24       33.07     17.88 o
 -19   3  21       36.73       51.88     18.98 o
 -17   3  21        9.60       14.77     18.04 o
 -15   3  21      254.51      288.64     17.08 o
 -13   3  21        4.52        9.39     15.14 o
 -11   3  21       96.12       89.09     15.43 o
  -9   3  21      140.29      140.17     16.07 o
  -7   3  21       12.14        9.39     16.00 o
  -5   3  21       16.15       37.82     13.78 o
  -3   3  21     1060.98     1121.03     36.50 o
  -1   3  21      442.26      453.40     20.67 o
   1   3  21      126.39      167.66     12.48 o
   3   3  21      704.59      652.75     17.93 o
   5   3  21      691.79      713.90     15.20 o
   7   3  21        0.50       26.00     12.58 o
   9   3  21      109.21      132.42     13.40 o
  11   3  21      280.48      282.99     14.86 o
  13   3  21       53.06       64.84     12.99 o
  15   3  21       34.84       45.65     15.40 o
 -20   4  21       24.89       28.10     22.48 o
 -18   4  21      110.73      145.38     19.11 o
 -16   4  21       43.72       92.34     22.64 o
 -14   4  21       87.49      102.23     23.11 o
 -12   4  21        0.80        3.68     16.81 o
 -10   4  21      179.82      180.37     19.28 o
  -8   4  21      456.76      509.70     19.42 o
  -6   4  21       43.59       50.10     19.55 o
  -4   4  21      188.54      192.31     18.23 o
  -2   4  21      403.54      358.09     15.78 o
   0   4  21       68.18      107.97     16.41 o
   2   4  21        0.67       24.72     15.51 o
   4   4  21      255.44      237.95     17.36 o
   6   4  21      288.53      347.61     15.75 o
   8   4  21      144.72      132.03     12.96 o
  10   4  21        2.30        6.41     16.77 o
  12   4  21        7.95       13.33     16.54 o
 -13   5  21      182.17      205.42     26.57 o
 -11   5  21       18.50       40.59     20.89 o
  -9   5  21       66.18       52.61     20.29 o
  -7   5  21       23.14        5.84     18.43 o
  -5   5  21        5.05       11.74     21.65 o
  -3   5  21        2.45       37.37     23.74 o
  -1   5  21      179.02      200.75     20.28 o
   1   5  21       46.87       41.02     21.75 o
   3   5  21       57.32       58.03     20.25 o
   5   5  21       27.20       34.37     18.86 o
 -28   0  22        4.44       29.36     35.66 o
 -26   0  22        0.60        5.43     34.09 o
 -24   0  22      413.48      484.53     33.56 o
 -22   0  22      512.39      423.27     27.53 o
 -20   0  22      435.12      308.71     23.87 o
 -18   0  22      327.89      325.90     20.14 o
 -16   0  22       80.17       57.10     24.02 o
 -14   0  22      500.43      602.84     22.40 o
 -12   0  22     1060.29     1137.33     38.10 o
 -10   0  22     1773.09     1577.44     22.65 o
  -8   0  22       18.42       -1.25     19.55 o
  -6   0  22      812.30      821.21     40.66 o
  -4   0  22     2943.44     2509.02     98.71 o
  -2   0  22     1089.42     1147.27     48.51 o
   0   0  22     2487.81     2279.56     66.34 o
   2   0  22     1402.23     1393.16     25.18 o
   4   0  22       47.31       45.90     14.64 o
   6   0  22      185.55      221.74     18.24 o
   8   0  22      599.31      438.53     17.39 o
  10   0  22      231.14      247.37     19.08 o
  12   0  22       14.97       19.56     15.75 o
  14   0  22        3.72       27.84     18.00 o
  16   0  22       58.77       65.69     18.32 o
  18   0  22        1.35       15.47     21.12 o
 -27   1  22        4.48        4.55     18.76 o
 -25   1  22        3.56        2.36     19.18 o
 -23   1  22       74.00       82.44     18.62 o
 -21   1  22       61.02       80.17     16.86 o
 -19   1  22      123.98      147.68     16.75 o
 -17   1  22      770.31      689.74     15.59 o
 -15   1  22      397.23      315.52     15.03 o
 -13   1  22        0.07       22.61     13.43 o
 -11   1  22        1.50       -4.55     12.43 o
  -9   1  22      332.94      283.68     13.73 o
  -7   1  22      461.03      437.98     14.02 o
  -5   1  22     1574.26     1462.80     47.44 o
  -3   1  22     2218.86     2091.78     45.08 o
  -1   1  22      125.67      129.90     11.12 o
   1   1  22      148.60      123.41     10.52 o
   3   1  22      717.22      812.29     16.02 o
   5   1  22      313.11      255.31     11.36 o
   7   1  22     1238.82     1355.20     19.56 o
   9   1  22       55.15       72.34     11.28 o
  11   1  22       23.90       35.40     11.60 o
  13   1  22      116.41      108.63     12.59 o
  15   1  22       92.48       93.31     13.17 o
  17   1  22       14.77        9.07     12.96 o
  19   1  22       26.38       43.66     13.76 o
 -26   2  22       13.12       24.89     20.31 o
 -24   2  22       10.78       21.52     18.07 o
 -22   2  22        4.67       40.09     17.68 o
 -20   2  22       27.87       45.63     14.87 o
 -18   2  22       58.40       72.15     19.52 o
 -16   2  22       13.50       29.07     17.42 o
 -14   2  22       18.95       45.48     15.96 o
 -12   2  22      512.79      538.89     15.00 o
 -10   2  22      492.29      613.05     22.21 o
  -8   2  22     2500.95     2609.38     76.65 o
  -6   2  22       23.25       32.40     12.42 o
  -4   2  22      808.67      761.45     26.56 o
  -2   2  22      106.15      110.81     12.78 o
   0   2  22     2136.54     2077.40     47.98 o
   2   2  22     1536.01     1555.30     25.65 o
   4   2  22      122.07      110.40     10.90 o
   6   2  22       57.47       67.93     12.21 o
   8   2  22       35.65       55.10     11.08 o
  10   2  22      230.17      265.23     12.52 o
  12   2  22        2.65        6.15     16.41 o
  14   2  22       64.17       77.30     12.05 o
  16   2  22      264.58      263.69     14.11 o
 -23   3  22        6.81        5.95     18.95 o
 -21   3  22       40.11       67.32     18.20 o
 -19   3  22        9.44       29.13     17.44 o
 -17   3  22       15.72       21.06     17.06 o
 -15   3  22       65.81       71.67     15.70 o
 -13   3  22       30.99       36.68     16.56 o
 -11   3  22       95.92       83.80     15.28 o
  -9   3  22       57.02       58.54     16.46 o
  -7   3  22       16.92       28.10     12.78 o
  -5   3  22      137.30      114.16     13.21 o
  -3   3  22      504.18      528.46     18.05 o
  -1   3  22     1463.89     1341.93     32.92 o
   1   3  22       50.25       52.34     13.81 o
   3   3  22        2.31       -3.49     12.01 o
   5   3  22       31.43       45.61     11.91 o
   7   3  22        0.13        0.93     14.09 o
   9   3  22        0.01        1.15     12.76 o
  11   3  22       18.79       24.12     14.34 o
  13   3  22      117.64       96.82     15.19 o
  15   3  22        0.44        7.68     14.66 o
 -20   4  22        8.84        7.16     23.87 o
 -18   4  22        0.92        5.35     19.36 o
 -16   4  22       73.58      105.03     18.95 o
 -14   4  22       29.46       41.65     21.49 o
 -12   4  22       47.17       42.91     20.50 o
 -10   4  22       78.73       78.91     21.10 o
  -8   4  22       11.40       22.06     18.10 o
  -6   4  22      102.90      154.32     20.28 o
  -4   4  22        7.46       22.29     14.08 o
  -2   4  22      240.57      265.68     16.59 o
   0   4  22        7.08       17.72     16.46 o
   2   4  22       17.07       29.60     14.72 o
   4   4  22        0.03        0.37     13.08 o
   6   4  22      242.47      196.05     18.35 o
   8   4  22       35.38       42.29     14.06 o
  10   4  22       10.54       15.92     16.48 o
 -11   5  22       51.69       43.41     27.48 o
  -9   5  22      166.39      139.40     21.60 o
  -7   5  22       11.38        8.99     22.22 o
  -5   5  22        0.13        5.33     18.51 o
  -3   5  22        1.96        2.77     18.69 o
  -1   5  22       22.26       47.01     24.67 o
   1   5  22        2.12       16.00     22.02 o
   3   5  22       86.14       80.54     22.42 o
 -27   1  23       11.72       20.89     19.70 o
 -25   1  23        1.27        8.50     16.24 o
 -23   1  23        4.59        7.10     19.22 o
 -21   1  23       45.25       73.61     16.04 o
 -19   1  23       50.82       21.30     15.43 o
 -17   1  23       55.42       43.18     15.02 o
 -15   1  23      128.48      159.80     14.24 o
 -13   1  23      275.45      228.28     12.94 o
 -11   1  23      317.83      429.09     14.80 o
  -9   1  23     1278.16     1325.50     28.11 o
  -7   1  23      965.21      844.30     22.67 o
  -5   1  23      939.09      937.16     31.21 o
  -3   1  23      942.27      899.11     25.98 o
  -1   1  23      308.91      281.49     11.55 o
   1   1  23      545.40      596.11     12.37 o
   3   1  23        4.80        5.68     13.16 o
   5   1  23      376.53      319.09     12.50 o
   7   1  23       94.31      130.57     11.30 o
   9   1  23      192.78      206.27     12.28 o
  11   1  23       25.67       49.47     13.23 o
  13   1  23        0.01        7.21     13.70 o
  15   1  23       23.49       37.16     13.88 o
  17   1  23       30.68       59.62     13.68 o
 -24   2  23        7.52        7.98     17.16 o
 -22   2  23       25.55       58.11     18.75 o
 -20   2  23      113.10       97.67     18.54 o
 -18   2  23        2.48       15.02     16.59 o
 -16   2  23       94.00      101.95     16.53 o
 -14   2  23      113.37      103.41     14.36 o
 -12   2  23      377.09      337.75     14.89 o
 -10   2  23      584.48      596.20     20.76 o
  -8   2  23       25.97       30.58     14.45 o
  -6   2  23       74.88       71.79     12.89 o
  -4   2  23        2.42       10.34     14.20 o
  -2   2  23     2119.39     2027.46     52.69 o
   0   2  23       76.74       89.22     11.30 o
   2   2  23      738.00      742.06     19.21 o
   4   2  23      779.81      809.71     19.71 o
   6   2  23        0.62       11.35     12.31 o
   8   2  23      220.70      220.29     13.24 o
  10   2  23       81.34       91.53     13.12 o
  12   2  23      175.44      187.12     12.36 o
  14   2  23       71.72       88.20     15.00 o
  16   2  23        1.98       20.12     13.28 o
 -23   3  23        1.29        8.89     22.73 o
 -21   3  23       23.07       50.54     21.74 o
 -19   3  23       21.75       37.75     15.75 o
 -17   3  23       76.92      128.29     18.77 o
 -15   3  23      164.38      168.81     16.23 o
 -13   3  23      282.72      318.97     17.13 o
 -11   3  23      673.50      623.17     20.99 o
  -9   3  23       56.89       48.68     14.65 o
  -7   3  23      259.33      215.51     15.61 o
  -5   3  23      935.76     1028.84     30.65 o
  -3   3  23      134.06      169.62     15.65 o
  -1   3  23      417.67      383.96     20.62 o
   1   3  23        5.00       11.71     13.93 o
   3   3  23        2.70       10.27     12.14 o
   5   3  23       24.58       14.28     14.22 o
   7   3  23      192.96      193.03     12.14 o
   9   3  23       16.20       19.14     12.96 o
  11   3  23        0.01       11.87     13.26 o
  13   3  23       14.18        6.94     13.76 o
 -18   4  23       21.37       62.32     19.54 o
 -16   4  23       21.40       31.96     20.41 o
 -14   4  23       43.09       44.34     20.12 o
 -12   4  23       50.39       56.42     20.74 o
 -10   4  23       10.07       16.37     18.75 o
  -8   4  23       30.98       36.78     23.11 o
  -6   4  23       27.69        2.58     22.37 o
  -4   4  23      138.04      136.48     17.41 o
  -2   4  23       48.96       63.13     18.68 o
   0   4  23       38.18       53.11     14.84 o
   2   4  23        2.52        7.77     14.08 o
   4   4  23        0.79        1.42     16.70 o
   6   4  23        0.06        6.76     14.38 o
   8   4  23        4.08       13.79     17.08 o
  10   4  23        0.70       16.31     14.95 o
  -9   5  23       26.08       26.56     21.02 o
  -7   5  23       62.95       79.22     19.53 o
  -5   5  23        2.70      -15.56     19.99 o
  -3   5  23       24.10       25.67     20.38 o
  -1   5  23       50.00       54.10     20.58 o
   1   5  23        6.43       15.60     25.44 o
 -26   0  24        0.25        1.61     29.27 o
 -24   0  24       21.43       50.27     27.50 o
 -22   0  24      687.85      599.16     63.24 o
 -20   0  24      430.19      431.99     21.26 o
 -18   0  24      207.30      141.40     22.61 o
 -16   0  24     1005.11     1036.53     32.27 o
 -14   0  24      365.19      252.85     24.82 o
 -12   0  24        7.91       38.23     20.31 o
 -10   0  24      628.24      649.23     22.20 o
  -8   0  24       53.51       89.45     20.23 o
  -6   0  24      454.62      553.64     25.24 o
  -4   0  24      926.59      878.79     24.66 o
  -2   0  24      424.81      369.51     22.13 o
   0   0  24       11.20        3.80     16.34 o
   2   0  24     3134.90     3146.04     73.89 o
   4   0  24     1054.32      968.28     30.80 o
   6   0  24        0.02        6.76     15.59 o
   8   0  24      707.07      637.90     18.45 o
  10   0  24      127.66      166.10     17.60 o
  12   0  24       29.45       15.81     16.54 o
  14   0  24       72.50      129.00     20.38 o
  16   0  24       45.59       60.18     17.66 o
 -25   1  24       59.81       70.30     18.49 o
 -23   1  24       13.29       19.41     20.92 o
 -21   1  24      151.65      131.76     14.11 o
 -19   1  24        0.12       -8.58     15.43 o
 -17   1  24      253.91      239.58     15.04 o
 -15   1  24      110.61      122.44     15.30 o
 -13   1  24      145.43      138.79     12.88 o
 -11   1  24      675.47      683.27     21.42 o
  -9   1  24       86.40       67.61     13.82 o
  -7   1  24      355.35      397.86     19.17 o
  -5   1  24      900.32      854.91     35.12 o
  -3   1  24     1384.70     1380.44     45.12 o
  -1   1  24      163.57      166.92     12.28 o
   1   1  24      672.71      703.30     20.48 o
   3   1  24      920.33      771.77     21.69 o
   5   1  24       78.81       92.76     12.14 o
   7   1  24        3.41        7.10     11.38 o
   9   1  24       12.25        8.40     12.13 o
  11   1  24        0.20        9.94     11.36 o
  13   1  24        0.40       20.37     13.65 o
  15   1  24        9.80       16.30     12.98 o
  17   1  24        3.40        7.91     14.75 o
 -24   2  24       25.71       32.92     17.64 o
 -22   2  24        1.32       21.10     19.02 o
 -20   2  24      186.85      232.03     17.10 o
 -18   2  24       56.06       49.79     14.93 o
 -16   2  24      103.72      133.24     16.93 o
 -14   2  24       28.52       15.62     14.50 o
 -12   2  24      214.24      237.77     15.60 o
 -10   2  24      721.63      713.08     15.68 o
  -8   2  24     1239.97     1335.62     34.32 o
  -6   2  24      643.33      665.52     15.23 o
  -4   2  24        3.77       25.32     12.35 o
  -2   2  24      982.41      978.59     33.60 o
   0   2  24       57.13       56.72     11.72 o
   2   2  24      173.02      163.71     11.79 o
   4   2  24       10.24       13.83     12.51 o
   6   2  24       91.23      105.33     12.28 o
   8   2  24       71.22       95.76     13.16 o
  10   2  24       31.50       44.59     12.86 o
  12   2  24       64.62       63.64     12.72 o
  14   2  24        0.35       -4.80     12.75 o
 -21   3  24      106.95      114.27     19.01 o
 -19   3  24       16.56       36.04     16.94 o
 -17   3  24       36.84       44.88     17.66 o
 -15   3  24       23.42       14.05     17.65 o
 -13   3  24       21.97       21.98     17.01 o
 -11   3  24       33.03       31.08     15.83 o
  -9   3  24       25.26       53.69     15.69 o
  -7   3  24       17.72       14.32     16.77 o
  -5   3  24        0.83        4.34     14.32 o
  -3   3  24      114.77      126.94     16.44 o
  -1   3  24       85.38       78.95     15.23 o
   1   3  24      468.79      471.98     19.64 o
   3   3  24      468.34      440.48     15.40 o
   5   3  24       17.49       30.40     11.15 o
   7   3  24        6.04       18.35     13.45 o
   9   3  24       23.31       34.66     13.08 o
  11   3  24       35.32       40.30     14.28 o
  13   3  24        3.08       26.61     14.92 o
 -18   4  24       11.78       35.81     52.08 o
 -16   4  24        1.35       -2.00     19.72 o
 -14   4  24        3.37       12.03     19.79 o
 -12   4  24        0.92       21.67     19.40 o
 -10   4  24        2.06       16.68     19.81 o
  -8   4  24        2.36       12.96     18.65 o
  -6   4  24      171.04      135.93     17.81 o
  -4   4  24      313.82      355.86     15.68 o
  -2   4  24       39.11       49.89     18.61 o
   0   4  24       13.57       15.32     15.50 o
   2   4  24        8.01       30.52     15.48 o
   4   4  24        4.44       16.81     14.23 o
   6   4  24      135.30      121.65     18.54 o
   8   4  24        4.72       26.02     15.70 o
  -5   5  24        0.47       26.45     36.72 o
  -3   5  24       14.36       20.84     29.55 o
 -25   1  25        0.32       10.99     18.90 o
 -23   1  25      215.51      240.51     17.50 o
 -21   1  25        1.86        0.73     14.64 o
 -19   1  25        0.03       -0.17     16.05 o
 -17   1  25       72.25       65.39     16.96 o
 -15   1  25      412.20      389.65     19.68 o
 -13   1  25       24.78       38.19     13.13 o
 -11   1  25     1797.07     1707.28     51.82 o
  -9   1  25     1316.46     1233.12     48.37 o
  -7   1  25      487.54      486.64     18.97 o
  -5   1  25       45.17       49.11     11.63 o
  -3   1  25      165.03      177.27     12.48 o
  -1   1  25     1504.81     1438.36     28.47 o
   1   1  25        8.81       17.64     11.63 o
   3   1  25       29.49       41.77     11.32 o
   5   1  25       28.11       48.16     12.19 o
   7   1  25       96.99      126.18     11.84 o
   9   1  25       52.36       66.67     12.68 o
  11   1  25       31.94       57.15     12.31 o
  13   1  25        0.36       12.81     13.09 o
  15   1  25      181.24      160.54     14.05 o
 -24   2  25        0.88        8.74     19.09 o
 -22   2  25       76.28       75.08     18.41 o
 -20   2  25        6.11       24.48     17.90 o
 -18   2  25        7.21        9.61     15.30 o
 -16   2  25       18.79       46.85     15.83 o
 -14   2  25       32.64       18.52     17.77 o
 -12   2  25        0.27       11.09     16.37 o
 -10   2  25     3376.01     3292.03     88.56 o
  -8   2  25      206.04      217.58     15.22 o
  -6   2  25      136.96      123.58     18.31 o
  -4   2  25       77.70       53.38     13.62 o
  -2   2  25       36.51       41.96     13.73 o
   0   2  25       96.36       99.28     13.26 o
   2   2  25      312.39      305.83     12.13 o
   4   2  25       95.53      109.76     11.43 o
   6   2  25       81.76      102.78     13.19 o
   8   2  25      270.53      232.83     11.87 o
  10   2  25        8.91       14.21     12.68 o
  12   2  25        0.62       10.14     14.01 o
  14   2  25        1.19       20.90     13.02 o
 -21   3  25       43.08       29.27     18.08 o
 -19   3  25       37.68       41.90     20.24 o
 -17   3  25       72.22       58.36     17.24 o
 -15   3  25      105.02      120.75     15.61 o
 -13   3  25      369.03      359.04     18.93 o
 -11   3  25       20.54       20.76     16.38 o
  -9   3  25       18.34       35.70     15.78 o
  -7   3  25       35.14       42.90     16.44 o
  -5   3  25      325.00      320.64     14.36 o
  -3   3  25      127.25      173.19     13.44 o
  -1   3  25        0.27       14.47     15.30 o
   1   3  25        2.29       -8.86     14.51 o
   3   3  25        7.87        9.03     15.67 o
   5   3  25        0.03       12.13     14.14 o
   7   3  25       37.74       44.67     13.39 o
   9   3  25        0.20        6.93     13.10 o
  11   3  25        2.43        6.50     14.06 o
 -16   4  25        9.72       26.80     19.66 o
 -14   4  25        0.66       14.41     21.69 o
 -12   4  25       85.72       82.60     20.22 o
 -10   4  25       48.50       66.58     23.95 o
  -8   4  25       37.13       44.02     19.38 o
  -6   4  25      392.78      386.51     18.97 o
  -4   4  25      221.47      246.84     16.56 o
  -2   4  25       64.16       60.18     16.38 o
   0   4  25       63.33       70.49     15.70 o
   2   4  25       14.13        9.48     16.51 o
   4   4  25        3.55        7.64     16.18 o
   6   4  25       25.05       17.83     14.25 o
 -24   0  26       18.36       62.34     24.31 o
 -22   0  26        6.18       25.00     23.73 o
 -20   0  26        0.95       25.31     19.21 o
 -18   0  26      267.25      262.56     20.81 o
 -16   0  26      215.42      198.67     21.72 o
 -14   0  26       47.73       45.64     20.74 o
 -12   0  26      404.76      442.84     28.01 o
 -10   0  26        3.71        5.19     18.14 o
  -8   0  26        0.85       26.51     18.04 o
  -6   0  26      434.89      496.15     30.30 o
  -4   0  26     4825.38     4534.58    307.41 o
  -2   0  26      476.77      432.49     20.03 o
   0   0  26      886.12      738.91     38.14 o
   2   0  26      952.73      755.67     29.89 o
   4   0  26     1203.05     1198.96     21.66 o
   6   0  26      135.16      158.07     17.54 o
   8   0  26      158.73      133.48     21.85 o
  10   0  26      108.17      123.86     16.12 o
  12   0  26        3.95        8.93     18.15 o
  14   0  26       36.72       48.57     19.48 o
 -25   1  26      129.48      123.96     29.29 o
 -23   1  26       90.06       91.51     16.33 o
 -21   1  26       18.76        6.43     14.07 o
 -19   1  26       33.64       45.41     14.85 o
 -17   1  26       51.83       75.96     13.93 o
 -15   1  26       75.09       52.88     15.31 o
 -13   1  26      278.54      236.30     16.40 o
 -11   1  26       30.91       59.89     16.29 o
  -9   1  26      801.64      759.25     19.50 o
  -7   1  26       13.68       32.85     13.05 o
  -5   1  26       72.60       61.34     13.01 o
  -3   1  26      248.13      214.41     13.21 o
  -1   1  26        5.92       16.21     11.72 o
   1   1  26       37.18       56.54     11.91 o
   3   1  26      442.10      450.71     14.50 o
   5   1  26      159.33      146.79     12.93 o
   7   1  26      371.83      389.76     12.89 o
   9   1  26      152.92      164.07     13.64 o
  11   1  26      158.30      170.21     12.78 o
  13   1  26       70.23       79.51     14.46 o
  15   1  26       15.17       31.94     19.92 o
 -22   2  26        2.90        2.34     16.40 o
 -20   2  26       70.21       93.08     16.99 o
 -18   2  26       11.49       35.40     17.34 o
 -16   2  26      482.66      515.54     22.15 o
 -14   2  26      119.14      126.23     14.87 o
 -12   2  26        7.84       42.23     15.59 o
 -10   2  26      115.90      136.88     15.79 o
  -8   2  26      253.10      251.60     17.25 o
  -6   2  26        8.44       39.55     14.99 o
  -4   2  26      613.09      588.13     17.79 o
  -2   2  26        4.53       10.33     14.02 o
   0   2  26        6.07       12.70     11.26 o
   2   2  26        0.05        5.16     11.74 o
   4   2  26      307.81      319.22     14.25 o
   6   2  26        0.02        0.03     12.27 o
   8   2  26        0.89        8.00     13.65 o
  10   2  26       17.97       26.05     12.82 o
  12   2  26       78.45       74.57     14.81 o
 -19   3  26        6.87       -3.07     17.69 o
 -17   3  26       18.39       33.40     16.21 o
 -15   3  26       29.36       49.95     19.11 o
 -13   3  26        8.37        9.29     15.65 o
 -11   3  26       94.82      117.79     18.94 o
  -9   3  26      192.89      223.94     15.67 o
  -7   3  26        0.05       11.03     15.90 o
  -5   3  26       64.63       61.14     14.92 o
  -3   3  26       81.21       70.12     12.80 o
  -1   3  26       32.55       29.75     14.82 o
   1   3  26      281.30      243.77     14.00 o
   3   3  26      299.80      277.05     17.56 o
   5   3  26      106.96       91.27     12.93 o
   7   3  26       24.51       33.06     13.99 o
   9   3  26       47.63       45.47     15.50 o
 -14   4  26        4.33        0.30     22.36 o
 -12   4  26      168.41      169.56     19.56 o
 -10   4  26       11.62       41.65     19.84 o
  -8   4  26        0.01       12.95     19.39 o
  -6   4  26        0.00       21.82     16.28 o
  -4   4  26       84.48      116.64     16.35 o
  -2   4  26       22.21       18.57     15.98 o
   0   4  26       24.37       21.99     18.42 o
   2   4  26       50.60       53.88     15.66 o
   4   4  26       65.45       60.25     15.97 o
 -23   1  27        4.30        4.85     17.88 o
 -21   1  27        8.07        2.81     14.60 o
 -19   1  27       13.29       29.45     16.57 o
 -17   1  27       62.52       72.15     16.09 o
 -15   1  27      127.11      129.36     14.74 o
 -13   1  27        2.80        8.65     15.58 o
 -11   1  27      337.57      309.64     14.81 o
  -9   1  27      150.94      137.24     13.75 o
  -7   1  27        0.62       31.40     15.78 o
  -5   1  27       79.12       65.48     13.44 o
  -3   1  27      106.99      119.31     13.67 o
  -1   1  27        3.37        0.10     10.40 o
   1   1  27        2.33       24.91     12.66 o
   3   1  27      562.17      500.38     19.77 o
   5   1  27       53.83       35.63     11.77 o
   7   1  27      161.22      153.77     13.45 o
   9   1  27      104.22       64.49     12.63 o
  11   1  27        4.25       21.53     12.87 o
  13   1  27       12.24       23.70     13.52 o
 -22   2  27       32.36       28.37     17.78 o
 -20   2  27        1.89       -7.53     16.29 o
 -18   2  27       45.84       29.47     16.72 o
 -16   2  27      208.50      169.54     14.98 o
 -14   2  27       11.66       13.82     14.96 o
 -12   2  27        0.52       19.17     14.70 o
 -10   2  27       72.73       64.36     14.01 o
  -8   2  27      231.04      239.46     14.34 o
  -6   2  27      292.63      283.68     15.13 o
  -4   2  27       31.28        8.11     12.45 o
  -2   2  27        2.93        8.33     12.89 o
   0   2  27      377.63      347.53     18.08 o
   2   2  27      188.13      181.47     13.39 o
   4   2  27       61.46       32.61     14.76 o
   6   2  27       18.13       40.42     12.92 o
   8   2  27      206.35      191.70     12.83 o
  10   2  27        2.27       19.33     15.20 o
  12   2  27        0.01        9.11     14.44 o
 -19   3  27       44.22       62.54     19.47 o
 -17   3  27       43.19       59.10     16.69 o
 -15   3  27       14.19       26.91     17.06 o
 -13   3  27       93.65      126.14     18.07 o
 -11   3  27      307.26      235.85     15.35 o
  -9   3  27        1.76       12.52     17.47 o
  -7   3  27      156.67      193.67     19.41 o
  -5   3  27      690.20      688.86     25.81 o
  -3   3  27       26.24       55.56     16.06 o
  -1   3  27       22.95       49.35     15.11 o
   1   3  27       62.67       56.73     15.49 o
   3   3  27      162.17      129.52     14.26 o
   5   3  27        3.92        5.76     14.21 o
   7   3  27        1.74       19.27     14.51 o
   9   3  27       10.80       21.12     21.50 o
 -12   4  27        0.54       -9.59     20.69 o
 -10   4  27       27.48       53.82     18.91 o
  -8   4  27       80.57       76.30     24.77 o
  -6   4  27       10.28       20.63     19.95 o
  -4   4  27       13.33       11.43     16.88 o
  -2   4  27        9.31       22.97     15.68 o
   0   4  27       15.29       19.57     18.17 o
   2   4  27       44.44       35.87     19.37 o
 -22   0  28      157.84      137.80     29.03 o
 -20   0  28      290.21      259.01     39.64 o
 -18   0  28      504.69      547.61     46.07 o
 -16   0  28       25.46       16.20     22.71 o
 -14   0  28       76.33       86.13     33.34 o
 -12   0  28       58.30       95.58     19.82 o
 -10   0  28       43.86       56.08     21.28 o
  -8   0  28      116.73      102.61     21.48 o
  -6   0  28      192.11      165.84     24.81 o
  -4   0  28      117.85      138.28     16.23 o
  -2   0  28        6.42       21.25     16.97 o
   0   0  28      201.56      223.79     17.73 o
   2   0  28      117.24      119.32     17.62 o
   4   0  28       38.91       48.46     16.31 o
   6   0  28      355.86      433.96     25.84 o
   8   0  28        5.08       34.34     16.89 o
  10   0  28       29.63       53.26     23.36 o
  12   0  28        0.11       29.00     21.57 o
 -23   1  28        2.21       -3.88     17.07 o
 -21   1  28        4.03       29.97     16.45 o
 -19   1  28       84.43      110.12     16.80 o
 -17   1  28       58.10       77.54     15.40 o
 -15   1  28      428.83      406.04     15.35 o
 -13   1  28      139.96      137.58     15.82 o
 -11   1  28      211.27      232.38     15.79 o
  -9   1  28       55.15       64.07     16.30 o
  -7   1  28       22.51       37.68     14.27 o
  -5   1  28       42.75       43.86     11.35 o
  -3   1  28      143.82      141.41     16.24 o
  -1   1  28      557.12      470.39     15.00 o
   1   1  28        2.16       28.78     11.35 o
   3   1  28       86.78       98.60     13.27 o
   5   1  28      345.75      371.70     15.28 o
   7   1  28       27.79       13.26     13.56 o
   9   1  28       73.39       75.01     13.55 o
  11   1  28       25.65       37.24     13.11 o
 -20   2  28        0.69       -4.41     15.62 o
 -18   2  28        1.40       12.52     18.29 o
 -16   2  28      302.66      348.50     21.62 o
 -14   2  28      431.01      385.40     16.15 o
 -12   2  28      194.52      235.95     14.83 o
 -10   2  28      210.91      249.89     16.08 o
  -8   2  28      496.24      521.22     16.69 o
  -6   2  28       44.11       28.14     16.43 o
  -4   2  28       11.59       18.38     13.63 o
  -2   2  28       64.16       91.97     13.83 o
   0   2  28        0.30       13.94     13.20 o
   2   2  28      338.84      334.41     15.51 o
   4   2  28      118.36      126.29     13.16 o
   6   2  28      103.03       80.74     13.45 o
   8   2  28      129.28      142.48     14.03 o
  10   2  28       98.02      116.51     14.84 o
 -17   3  28      119.43      135.76     18.16 o
 -15   3  28        0.81       18.78     18.56 o
 -13   3  28       15.97       11.69     16.98 o
 -11   3  28       20.58       49.53     17.39 o
  -9   3  28        1.32       16.22     15.19 o
  -7   3  28      146.43      134.07     15.64 o
  -5   3  28       59.14       60.60     15.61 o
  -3   3  28       26.65       15.06     19.20 o
  -1   3  28       20.33       22.69     15.28 o
   1   3  28       45.06       33.16     15.56 o
   3   3  28      176.17      177.09     14.75 o
   5   3  28       29.99       45.94     13.12 o
   7   3  28        1.69        3.33     14.44 o
 -10   4  28        3.83       39.36     50.60 o
  -8   4  28       64.22       46.64     19.77 o
  -6   4  28       21.33       46.12     18.83 o
  -4   4  28        8.52       27.44     17.62 o
  -2   4  28       87.51       75.77     17.38 o
 -21   1  29        0.03       14.04     16.73 o
 -19   1  29       58.79       88.20     15.81 o
 -17   1  29        2.96       16.18     15.85 o
 -15   1  29        2.52       19.18     16.35 o
 -13   1  29       68.37       86.90     14.57 o
 -11   1  29        0.01       -8.93     14.09 o
  -9   1  29      183.26      182.19     13.55 o
  -7   1  29      718.99      670.17     27.26 o
  -5   1  29        8.86        8.56     14.46 o
  -3   1  29       78.17       60.16     13.69 o
  -1   1  29      102.49      120.66     13.82 o
   1   1  29       75.28       79.60     12.74 o
   3   1  29      288.82      295.02     15.84 o
   5   1  29       83.97       72.72     13.14 o
   7   1  29      154.52      181.59     14.36 o
   9   1  29       84.18      106.02     14.08 o
  11   1  29       31.18       22.53     21.99 o
 -20   2  29       12.06       20.20     18.06 o
 -18   2  29        0.55        8.77     16.31 o
 -16   2  29      109.94       91.94     16.39 o
 -14   2  29      139.13      131.29     16.80 o
 -12   2  29       38.10       64.93     16.35 o
 -10   2  29        0.04       17.69     15.15 o
  -8   2  29        5.96       17.96     16.13 o
  -6   2  29       59.30       61.85     15.14 o
  -4   2  29       10.34       23.53     14.17 o
  -2   2  29        0.51        3.82     14.82 o
   0   2  29        0.41       22.25     12.98 o
   2   2  29       57.71       65.14     13.89 o
   4   2  29      165.89      181.60     13.04 o
   6   2  29      269.89      226.26     13.76 o
   8   2  29        0.36       13.59     13.91 o
 -15   3  29        0.49      -11.13     18.90 o
 -13   3  29       17.04       50.15     17.53 o
 -11   3  29       25.11       36.50     15.57 o
  -9   3  29       61.32       51.47     18.19 o
  -7   3  29        1.72       18.65     18.20 o
  -5   3  29      101.27      102.13     18.14 o
  -3   3  29       39.65       32.11     14.17 o
  -1   3  29      178.96      175.32     15.47 o
   1   3  29      264.86      306.70     17.67 o
   3   3  29        0.63        6.42     16.26 o
   5   3  29       10.45       23.31     19.04 o
 -20   0  30      382.29      466.65     40.32 o
 -18   0  30      127.94      178.77     22.01 o
 -16   0  30       55.18       31.40     19.13 o
 -14   0  30      302.40      287.88     21.25 o
 -12   0  30      136.84      143.85     26.30 o
 -10   0  30       60.90       43.03     20.44 o
  -8   0  30      129.13      153.61     19.88 o
  -6   0  30        4.15       11.27     21.53 o
  -4   0  30       64.03       44.88     19.65 o
  -2   0  30      766.76      747.68     27.89 o
   0   0  30     1181.81     1184.47     59.97 o
   2   0  30        1.13        9.30     16.89 o
   4   0  30      381.06      479.84     19.50 o
   6   0  30       58.29       34.84     17.83 o
   8   0  30       13.84       40.12     18.08 o
  10   0  30       46.70       23.53     35.15 o
 -19   1  30       73.85       72.32     15.75 o
 -17   1  30       97.73      101.18     15.51 o
 -15   1  30       19.64       41.00     17.75 o
 -13   1  30       54.80       63.83     16.49 o
 -11   1  30       23.37       48.23     14.35 o
  -9   1  30        9.17       -0.49     15.08 o
  -7   1  30      111.28      132.30     15.96 o
  -5   1  30      170.63      220.08     16.23 o
  -3   1  30       13.81       39.80     14.03 o
  -1   1  30       65.42       77.87     13.42 o
   1   1  30       42.90       59.13     13.05 o
   3   1  30       94.73      106.73     13.34 o
   5   1  30        6.38       15.06     16.26 o
   7   1  30      132.06      128.55     14.12 o
   9   1  30       26.20       20.00     13.96 o
 -18   2  30        2.44       24.96     17.56 o
 -16   2  30       48.51       56.43     18.84 o
 -14   2  30        0.01       11.61     15.99 o
 -12   2  30       93.51       85.17     19.48 o
 -10   2  30        0.38        5.00     14.68 o
  -8   2  30        8.78       11.10     15.24 o
  -6   2  30        7.53       18.40     15.28 o
  -4   2  30       85.29       65.50     16.40 o
  -2   2  30       15.96       43.93     16.16 o
   0   2  30        4.20       -1.52     15.34 o
   2   2  30        0.65       11.64     12.39 o
   4   2  30       19.32       28.68     14.54 o
   6   2  30       67.43       65.68     14.33 o
 -13   3  30        4.88        8.54     17.93 o
 -11   3  30       47.87       58.11     16.59 o
  -9   3  30      122.11      127.81     17.71 o
  -7   3  30       83.60      107.45     16.54 o
  -5   3  30       31.78       18.47     17.43 o
  -3   3  30        3.21        4.47     14.82 o
  -1   3  30        3.62        3.29     15.36 o
   1   3  30        2.43       18.88     17.71 o
 -19   1  31       11.71        5.76     18.03 o
 -17   1  31       97.51       89.25     15.85 o
 -15   1  31       58.19       71.15     14.72 o
 -13   1  31       88.57      101.21     18.01 o
 -11   1  31       74.74       73.00     15.54 o
  -9   1  31       42.69       58.97     18.73 o
  -7   1  31      121.00      117.36     15.54 o
  -5   1  31       86.41       80.03     17.24 o
  -3   1  31       46.61       42.18     13.81 o
  -1   1  31        0.00       21.93     14.03 o
   1   1  31        2.57        5.04     12.38 o
   3   1  31        0.33       -1.25     12.12 o
   5   1  31       22.74       17.10     14.41 o
   7   1  31       58.71       65.39     13.64 o
 -16   2  31        1.94       21.59     15.80 o
 -14   2  31       17.32       32.21     17.49 o
 -12   2  31       33.10       30.59     16.89 o
 -10   2  31        0.21       14.52     17.92 o
  -8   2  31        1.45       10.87     15.76 o
  -6   2  31        3.04        3.53     15.52 o
  -4   2  31      160.70      169.17     16.70 o
  -2   2  31       35.56       54.84     16.73 o
   0   2  31        5.71       22.65     14.91 o
   2   2  31       17.22       24.16     13.45 o
   4   2  31       33.36       56.88     14.17 o
 -11   3  31       66.45       71.91     35.51 o
  -9   3  31       45.08       60.69     18.07 o
  -7   3  31      122.11      112.25     18.08 o
  -5   3  31        0.77       -8.27     18.97 o
  -3   3  31        3.80       24.31     16.47 o
  -1   3  31      137.31      124.62     29.39 o
 -18   0  32       23.74       41.38     25.24 o
 -16   0  32      137.99      129.07     29.21 o
 -14   0  32       20.60       49.17     28.01 o
 -12   0  32       91.21      116.36     24.35 o
 -10   0  32      882.28      830.13     39.33 o
  -8   0  32      404.07      458.09     54.75 o
  -6   0  32      246.36      234.96     24.41 o
  -4   0  32      193.48      174.18     21.25 o
  -2   0  32      146.23      167.88     19.13 o
   0   0  32      116.21      128.09     16.42 o
   2   0  32       29.90       44.05     17.98 o
   4   0  32       61.81       37.88     19.29 o
   6   0  32      110.52      115.49     22.66 o
 -17   1  32        0.27       18.71     16.98 o
 -15   1  32       29.49       28.35     17.83 o
 -13   1  32      185.69      214.53     16.73 o
 -11   1  32      175.48      168.77     14.85 o
  -9   1  32       59.64       79.59     16.86 o
  -7   1  32      228.83      205.16     16.15 o
  -5   1  32      125.04      131.55     13.90 o
  -3   1  32      221.23      253.07     14.10 o
  -1   1  32      214.48      205.24     13.99 o
   1   1  32      163.37      146.38     13.38 o
   3   1  32        1.24       11.04     12.57 o
   5   1  32       53.03       46.21     13.76 o
 -14   2  32        7.44       11.62     19.20 o
 -12   2  32      189.86      219.64     19.40 o
 -10   2  32       35.79       18.53     16.50 o
  -8   2  32       50.56       68.90     16.42 o
  -6   2  32      538.03      533.81     23.73 o
  -4   2  32      135.28      143.01     16.24 o
  -2   2  32        1.76       23.92     15.25 o
   0   2  32       25.01       25.08     16.42 o
   2   2  32       72.39       59.03     13.97 o
 -15   1  33        8.78       20.83     16.93 o
 -13   1  33      100.56      113.14     16.80 o
 -11   1  33       44.06       75.88     16.57 o
  -9   1  33        0.53       -2.63     15.44 o
  -7   1  33       35.63       55.18     19.97 o
  -5   1  33       44.34       55.30     16.30 o
  -3   1  33        0.14       -7.81     14.59 o
  -1   1  33       35.66       35.94     17.38 o
   1   1  33        0.06       13.78     14.68 o
   3   1  33       50.18       25.10     29.59 o
 -10   2  33       96.80      123.94     20.86 o
  -8   2  33       31.20       50.49     17.59 o
  -6   2  33        1.29        4.07     19.00 o
  -4   2  33       58.20       52.01     15.16 o
  -2   2  33      146.47      149.80     14.84 o
 -14   0  34      164.68      226.98     52.68 o
 -12   0  34        3.60        7.38     28.98 o
 -10   0  34        3.71       14.73     24.80 o
  -8   0  34      135.22      144.77     22.85 o
  -6   0  34        3.42       19.66     24.50 o
  -4   0  34      123.26      139.74     32.03 o
  -2   0  34       23.95       39.18     20.12 o
   0   0  34       16.76       26.16     20.16 o
 -11   1  34      157.84      184.24     18.24 o
  -9   1  34       89.21       96.44     15.25 o
  -7   1  34       34.03       39.62     17.80 o
  -5   1  34       76.11       71.32     16.76 o
  -3   1  34       16.51       16.89     15.98 o
  -1   1  34        0.06       10.08     15.92 o
 
